# Supplementary material for: Integrative omics analysis incorporating cardiovascular magnetic resonance imaging pinpoints potentially druggable plasma proteins for cardiovascular diseases
Source: Life Metab. 2026 Jan 7;5(3):loag001. doi: 10.1093/lifemeta/loag001 (PMC13128259; doi:10.1093/lifemeta/loag001)
Supplement: loag001_Supplementary_Data [file loag001_supplementary_data.zip]

Archive with 2 entries (2 files):
- Supplementary_Tables - tu.xlsx
- Supplementary_Information - tu - shen-CLEAN.docx
