# Supplementary material for: Integrative omics analysis incorporating cardiovascular magnetic resonance imaging pinpoints potentially druggable plasma proteins for cardiovascular diseases
Source: Life Metab. 2026 Jan 7;5(3):loag001. doi: 10.1093/lifemeta/loag001 (PMC13128259; doi:10.1093/lifemeta/loag001)
Supplement: loag001_Supplementary_Data [file loag001_supplementary_data.zip › Supplementary_Tables - tu.xlsx]

## Sheet: Content
Supplementary Table S1. 342 protein-CVD associations identified by PWAS in discovery analysis and the consistency with TWAS results.
Supplementary Table S2. 115 protein-CMR associations identified by PWAS in discovery analysis and the consistency with TWAS results.
Supplementary Table S3. Associations between PWAS significant protein-coding genes and CVDs identified by TWAS.
Supplementary Table S4. Associations between PWAS significant protein-coding genes and CMR traits identified by TWAS.
Supplementary Table S5. Primary Mendelian randomization results of 342 protein-CVD pairs.
Supplementary Table S6. Sensitivity analyses results of 269 protein-CVD pairs.
Supplementary Table S7. GWAS summary statistics of instrumental variables for significant protein-CVD pairs highlighted in primary Mendelian randomization analysis.
Supplementary Table S8. Primary Mendelian randomization results of 115 protein-CMR pairs.
Supplementary Table S9. Sensitivity analyses results of 106 protein-CMR pairs.
Supplementary Table S10. GWAS summary statistics of instrumental variables for significant protein-CMR pairs highlighted in primary Mendelian randomization analysis.
Supplementary Table S11. Senstivity Mendelian randomization results of 342 protein-CVD pairs.
Supplementary Table S12. Sensitivity Mendelian randomization results of 115 protein-CMR pairs.
Supplementary Table S13. Colocalization analysis results of 256 protein-CVD pairs.
Supplementary Table S14. Colocalization analysis results of 104 protein-CMR pairs.
Supplementary Table S15. External replication MR analysis results of 66 protein-CVD pairs.
Supplementary Table S16. GWAS summary statistics of instrumental variables for significant protein-CVD pairs highlighted in external replication MR analysis.
Supplementary Table S17. External replication MR results of 39 protein-CMR pairs.
Supplementary Table S18. GWAS summary statistics of instrumental variables for significant protein-CMR pairs highlighted in external replication MR analysis.
Supplementary Table S19. Sensitivity MR analysis results of 66 protein-CVD pairs.
Supplementary Table S20. Sensitivity Mendelian randomization analysis results of 39 protein-CMR pairs.
Supplementary Table S21. Observational associations of protein-CVD pairs passed external replication.
Supplementary Table S22. Observational associations of protein-CMR pairs passed external replication.
Supplementary Table S23. Significantly enriched pathways of CVD-associated protein-coding genes passed external replication analysis.
Supplementary Table S24. Significantly enriched pathways of CMR-associated protein-coding genes passed external replication analysis.
Supplementary Table S25. Phenotype association results on CVD-associated and CMR-associated protein-coding genes passed external replication.
Supplementary Table S26. Phenotype enrichment results on protein-coding genes associated with CVD or CMR traits.
Supplementary Table S27. Druggability information of proteins associated with CVD.
Supplementary Table S28. Druggability information of proteins associated with CMR.
Supplementary Table S29. Single-cell gene expression of FER in aortic tissues.
Supplementary Table S30. 688 binary traits included in Phenome-wide MR analysis.
Supplementary Table S31. Phenome-wide MR results on four common proteins associated with both CVD and CMR traits.
Supplementary Table S32. Current genetic evidence for protein-CVD and protein-CMR associations.
Supplementary Table S33. Paralleled Sensitivity analysis results for discovery MR analysis.
Supplementary Table S34. GWAS summary statistics of instrumental variables for significant protein-CVD pairs highlighted in Paralleled Sensitivity analysis for discovery MR analysis.
Supplementary Table S35. Paralleled Sensitivity analysis results for replication MR analysis.
Supplementary Table S36. GWAS summary statistics of instrumental variables for significant protein-CMR pairs highlighted in Paralleled Sensitivity analysis results for replication MR analysis.
Supplementary Table S37. Details of GWAS summary data of 19 CVDs from FinnGen consortium R9 release.
Supplementary Table S38. Details of 82 CMR traits from 31 875 individuals in UK Biobank.
Supplementary Table S39. STROBE-MR checklist of recommended items to address in reports of Mendelian randomization studies.

## Sheet: TableS1
Supplementary Table S1. 342 protein-CVD associations identified by PWAS in discovery analysis and the consistency with TWAS results. Abbreviations: SeqId, sequence identifiers; CVD, cardiovascular disease; CHR, chromosome; PWAS.Z, proteome-wide association study Z-score (our primary statistic of interest); PWAS.P, PWAS P-value; FDR, false discovery rate; TWAS.P, transcriptome-wide association stu…
SeqId	Gene	CVD	CHR	Start	End	PWAS.Z	PWAS.P	FDR-corrected P	TWAS.P	Consistenta
SeqId_13133_73	LTBP4	AA	19	41098789	41135723	5.26479	1.4e-07	0.000186	0.239	no
SeqId_15602_43	IL6R	AA	1	154377669	154441926	-4.63688	3.54e-06	0.00235	0.002	yes
SeqId_2737_22	CCN3	AA	8	120428686	120436674	-4.3667	1.26e-05	0.00543	0.0016	yes
SeqId_4220_39	FER	AA	5	108083542	108532542	4.3087	1.64e-05	0.00543	0.0066	yes
SeqId_5231_79	PCSK9	AA	1	55505120	55530525	3.92721	8.59e-05	0.0228	0.0258	yes
SeqId_10070_22	PLCG2	AF	16	81772702	81996290	3.2563	0.00113	0.0438	0.0022	yes
SeqId_12508_9	CHMP3	AF	2	86730553	86790602	-3.4022	0.000668	0.034	0.0213	yes
SeqId_12575_30	MTHFD1	AF	14	64854749	64930175	3.3244	0.000886	0.0379	0.0014	yes
SeqId_12675_14	DARS1	AF	2	136663451	136743670	-3.47349	0.000514	0.0324	0.0004	yes
SeqId_13123_3	FLRT3	AF	20	14303631	14318260	3.3491	0.000811	0.0371	-	-
SeqId_13126_52	DSC2	AF	18	28638806	28682485	-4.895	9.82e-07	0.000434	0.004	yes
SeqId_13657_2	PNKP	AF	19	50363139	50381608	3.22582	0.00126	0.0451	0.0602	no
SeqId_14133_93	IL1R2	AF	2	102608422	102645006	3.37719	0.000732	0.0359	-	-
SeqId_15483_377	AGRN	AF	1	955500	991498	3.80779	0.00014	0.0155	0.0137	yes
SeqId_15602_43	IL6R	AF	1	154377669	154441926	-3.29227	0.000994	0.0412	0.0031	yes
SeqId_15626_223	HSPG2	AF	1	22148737	22263803	3.20607	0.00135	0.046	0.0053	yes
SeqId_16055_3	CFHR5	AF	1	196946686	196978808	-3.24523	0.00117	0.0438	-	-
SeqId_16060_99	NID2	AF	14	52471521	52535946	3.2757	0.00105	0.0423	-	-
SeqId_16914_104	CD14	AF	5	140011313	140013286	-3.4159	0.000636	0.0337	0.807	no
SeqId_17164_15	ANXA4	AF	2	69871557	70054244	4.00244	6.27e-05	0.0104	0.244	no
SeqId_17325_10	GUK1	AF	1	228327663	228336685	-3.16653	0.00154	0.0498	0.0279	yes
SeqId_18220_141	SRA1	AF	5	139916925	139937262	-3.492	0.00048	0.0324	0.0003	yes
SeqId_19557_3	KLB	AF	4	39408550	39453153	4.12843	3.65e-05	0.00691	-	-
SeqId_2614_28	EFNA4	AF	1	155036213	155042029	-5.6	2.14e-08	2.84e-05	-	-
SeqId_2730_58	MICA	AF	6	31367561	31383092	3.894	9.86e-05	0.0131	0.0305	yes
SeqId_2837_3	MET	AF	7	116312250	116438431	-3.4517	0.000557	0.0324	0.183	no
SeqId_3212_30	ASAH2	AF	10	51942538	52039480	-3.3311	0.000865	0.0379	0.62	no
SeqId_3435_53	FN1	AF	2	216225163	216300796	-3.74487	0.00018	0.0183	-	-
SeqId_3484_60	AGT	AF	1	230826522	230881322	5.08176	3.74e-07	0.000248	0.213	no
SeqId_4141_79	CXCL10	AF	4	76942271	76944650	-3.20023	0.00137	0.046	-	-
SeqId_4187_49	PGD	AF	1	10458649	10480568	3.701	0.000215	0.0203	-	-
SeqId_4297_62	SPON1	AF	11	13984270	14289679	4.54575	5.47e-06	0.00145	0	yes
SeqId_5231_79	PCSK9	AF	1	55505120	55530525	3.63055	0.000283	0.0234	0.0006	yes
SeqId_5272_55	SHC1	AF	1	154934774	154946871	3.51012	0.000448	0.0324	0.885	no
SeqId_5337_64	CD86	AF	3	121774209	121839986	-3.2411	0.00119	0.0438	0.0163	yes
SeqId_5532_53	FGFR1	AF	8	38257733	38326352	3.4349	0.000593	0.0327	0.455	no
SeqId_6382_17	MANBA	AF	4	103551927	103682151	3.9679	7.25e-05	0.0107	0.0001	yes
SeqId_6461_54	APOC3	AF	11	116700422	116703788	3.35635	0.00079	0.0371	-	-
SeqId_7083_74	MATN4	AF	20	43922085	43937169	-3.1969	0.00139	0.046	-	-
SeqId_8099_42	SPON2	AF	4	1160720	1202750	3.80944	0.000139	0.0155	-	-
SeqId_8288_27	APOH	AF	17	64208151	64252643	-3.50504	0.000457	0.0324	-	-
SeqId_8794_13	DPEP1	AF	16	89679716	89704864	-3.4776	0.000506	0.0324	0.166	no
SeqId_8969_49	CD14	AF	5	140011313	140013286	-3.4489	0.000563	0.0324	0.807	no
SeqId_9253_52	ABO	AF	9	136108665	136151440	-3.6319	0.000281	0.0234	0	yes
SeqId_9288_7	FKBP7	AF	2	179328391	179343327	4.63202	3.62e-06	0.0012	0	yes
SeqId_9713_67	PDGFRL	AF	8	17433942	17501580	-4.403	1.07e-05	0.00236	0.0429	yes
SeqId_10851_77	EBI3	AP	19	4229520	4237525	-3.32103	0.000897	0.0424	-	-
SeqId_14675_20	EIF4B	AP	12	53400066	53435999	-3.461	0.000538	0.0324	0.173	no
SeqId_15299_102	MESD	AP	15	81238630	81282169	-3.48	0.000502	0.0324	0.882	no
SeqId_15363_32	APOA5	AP	11	116660083	116663136	3.302	0.00096	0.0439	-	-
SeqId_15573_110	NCAN	AP	19	19322767	19363042	4.059	4.93e-05	0.00817	-	-
SeqId_15602_43	IL6R	AP	1	154377669	154441926	-3.69093	0.000223	0.0217	0.0062	yes
SeqId_2844_53	TIE1	AP	1	43766653	43788779	-3.68521	0.000229	0.0217	0.002	yes
SeqId_3348_49	BMP1	AP	8	22022653	22069839	-4.3896	1.14e-05	0.00302	0	yes
SeqId_3435_53	FN1	AP	2	216225163	216300796	-4.40089	1.08e-05	0.00302	-	-
SeqId_3516_60	CXCL12	AP	10	44865613	44881941	4.3221	1.55e-05	0.00342	0.139	no
SeqId_3710_49	PLG	AP	6	161123270	161175129	-3.431	0.000602	0.0332	-	-
SeqId_3796_79	ANGPTL4	AP	19	8428173	8439254	5.14009	2.75e-07	0.000182	-	-
SeqId_4220_39	FER	AP	5	108083542	108532542	-3.9465	7.93e-05	0.0117	0.0052	yes
SeqId_4834_61	EPHA2	AP	1	16450832	16482564	-3.72183	0.000198	0.0217	0.068	no
SeqId_5231_79	PCSK9	AP	1	55505120	55530525	10.5077	7.96e-26	1.05e-22	0	yes
SeqId_5542_22	NRP1	AP	10	33466420	33625190	-3.3715	0.000748	0.0396	0.0056	yes
SeqId_5648_28	CTRB2	AP	16	75238001	75241059	3.66148	0.000251	0.0222	-	-
SeqId_5682_13	VASN	AP	16	4421849	4433539	-3.49822	0.000468	0.0324	-	-
SeqId_6342_10	NPNT	AP	4	106815932	106925184	4.27933	1.87e-05	0.00354	0.0231	yes
SeqId_6461_54	APOC3	AP	11	116700422	116703788	3.3443	0.000825	0.0419	-	-
SeqId_6626_81	CHST12	AP	7	2443223	2488119	-3.3346	0.000854	0.0419	0.0018	yes
SeqId_7948_129	GLTPD2	AP	17	4692259	4693884	3.43973	0.000582	0.0332	-	-
SeqId_8307_47	C11orf68	AP	11	65684281	65686533	3.5338	0.00041	0.032	-	-
SeqId_8958_51	CHL1	AP	3	238446	451100	3.912	9.15e-05	0.0121	-	-
SeqId_9335_28	PSG9	AP	19	43715943	43773682	3.87314	0.000107	0.0129	-	-
SeqId_9337_43	TAC1	AP	7	97361396	97369784	-3.5633	0.000366	0.0303	-	-
SeqId_9384_17	CAMP	AP	3	48264837	48266981	-3.468	0.000524	0.0324	-	-
SeqId_9748_31	GSTM3	AP	1	110276554	110283660	3.46251	0.000535	0.0324	0.528	no
SeqId_9910_9	MTAP	AP	9	21802635	21937650	4.421	9.82e-06	0.00302	0	yes
SeqId_11192_168	TINAGL1	CAS	1	32042086	32053287	3.331	0.000865	0.0327	-	-
SeqId_11431_235	RECQL	CAS	12	21621844	21654603	3.66174	0.000251	0.0141	0.724	no
SeqId_11636_33	TAGLN2	CAS	1	159887897	159895297	3.6783	0.000235	0.0141	-	-
SeqId_13463_1	PXDN	CAS	2	1635659	1748624	-3.7994	0.000145	0.0101	0.0597	no
SeqId_13947_371	NUDT12	CAS	5	102884556	102898491	3.411	0.000647	0.026	0.0034	yes
SeqId_14158_17	ANXA5	CAS	4	122589101	122618150	3.32095	0.000897	0.033	0.0016	yes
SeqId_14675_20	EIF4B	CAS	12	53400066	53435999	-4.114	3.89e-05	0.00345	0.616	no
SeqId_15363_32	APOA5	CAS	11	116660083	116663136	3.98274	6.81e-05	0.00564	-	-
SeqId_15385_116	FABP2	CAS	4	120238405	120243293	-4.29833	1.72e-05	0.00207	0.724	no
SeqId_15526_33	GSS	CAS	20	33516235	33543830	3.2756	0.00105	0.0343	0.0001	yes
SeqId_15573_110	NCAN	CAS	19	19322767	19363042	4.815	1.47e-06	0.000325	-	-
SeqId_15594_47	HTRA1	CAS	10	124218067	124274423	-3.7309	0.000191	0.0127	0.0012	yes
SeqId_15602_43	IL6R	CAS	1	154377669	154441926	-3.9393	8.17e-05	0.00637	0.0034	yes
SeqId_16805_5	PDE5A	CAS	4	120415552	120549959	-4.66301	3.12e-06	0.000517	0	yes
SeqId_16900_29	MDGA1	CAS	6	37598455	37667082	-3.27437	0.00106	0.0343	0.0043	yes
SeqId_2744_57	IGHG1|IGHG2|IGHG3|IGHG4|IGK@|IGL@	CAS	14	106202680	106209408	3.1449	0.00166	0.0478	0.0004	yes
SeqId_2844_53	TIE1	CAS	1	43766653	43788779	-4.2058	2.6e-05	0.00287	0.0002	yes
SeqId_2938_55	APOE	CAS	19	45409048	45412650	3.2796	0.00104	0.0343	-	-
SeqId_3331_8	RGMB	CAS	5	98104354	98134347	-3.1812	0.00147	0.0433	0.0132	yes
SeqId_3348_49	BMP1	CAS	8	22022653	22069839	-5.4033	6.54e-08	4.33e-05	0	yes
SeqId_3435_53	FN1	CAS	2	216225163	216300796	-4.7568	1.97e-06	0.000373	-	-
SeqId_3484_60	AGT	CAS	1	230826522	230881322	4.1131	3.9e-05	0.00345	0.385	no
SeqId_3516_60	CXCL12	CAS	10	44865613	44881941	3.284	0.00102	0.0343	0.135	no
SeqId_3710_49	PLG	CAS	6	161123270	161175129	-3.59937	0.000319	0.0151	-	-
SeqId_3796_79	ANGPTL4	CAS	19	8428173	8439254	5.28	1.29e-07	5.7e-05	-	-
SeqId_4125_52	AGER	CAS	6	32148745	32152099	-4.178	2.94e-05	0.003	0	yes
SeqId_4148_49	PAPPA	CAS	9	118916070	119164600	3.427	0.00061	0.026	-	-
SeqId_4220_39	FER	CAS	5	108083542	108532542	-4.6212	3.82e-06	0.000562	0.0002	yes
SeqId_4324_33	CST2	CAS	20	23804406	23807366	3.387	0.000707	0.0276	-	-
SeqId_4487_1	FGF7	CAS	15	49715434	49780972	3.3095	0.000935	0.0335	0.305	no
SeqId_4534_10	PRSS22	CAS	16	2902731	2908171	3.2298	0.00124	0.0382	0.453	no
SeqId_4834_61	EPHA2	CAS	1	16450832	16482564	-3.6378	0.000275	0.0146	0.0033	yes
SeqId_4969_2	CA1	CAS	8	86239837	86291243	3.6557	0.000256	0.0141	-	-
SeqId_4976_57	CRK	CAS	17	1323983	1366456	-3.6195	0.000295	0.0149	0.0008	yes
SeqId_5231_79	PCSK9	CAS	1	55505120	55530525	12.0927	1.15e-33	1.52e-30	0	yes
SeqId_5256_86	PDE5A	CAS	4	120415552	120549959	-5.20058	1.99e-07	6.59e-05	0	yes
SeqId_5459_33	CST1	CAS	20	23728199	23731905	3.4169	0.000633	0.026	0.507	no
SeqId_5542_22	NRP1	CAS	10	33466420	33625190	-3.4526	0.000555	0.0245	0.0071	yes
SeqId_6342_10	NPNT	CAS	4	106815932	106925184	3.45372	0.000553	0.0245	0.0415	yes
SeqId_6461_54	APOC3	CAS	11	116700422	116703788	4.32914	1.5e-05	0.00199	-	-
SeqId_6556_5	ENPP5	CAS	6	46126922	46138717	-3.26273	0.0011	0.0347	0.0063	yes
SeqId_7655_11	NPPB	CAS	1	11917521	11919002	-3.6117	0.000304	0.0149	0.263	no
SeqId_8307_47	C11orf68	CAS	11	65684281	65686533	3.70203	0.000214	0.0135	-	-
SeqId_8409_3	RSPO2	CAS	8	108911544	109095870	-3.184	0.00145	0.0433	0.0087	yes
SeqId_9335_28	PSG9	CAS	19	43715943	43773682	3.85664	0.000115	0.00847	-	-
SeqId_9910_9	MTAP	CAS	9	21802635	21937650	5.137	2.79e-07	7.39e-05	0.0241	yes
SeqId_17384_110	PFKM	HHD	12	48498922	48540187	4.5939	4.35e-06	0.00576	0.001	yes
SeqId_6461_54	APOC3	HHD	11	116700422	116703788	4.02834	5.62e-05	0.0372	-	-
SeqId_10924_258	CYB5D2	HYPTE	17	4046462	4090605	2.9581	0.00309	0.0418	0.495	no
SeqId_11098_1	PDXK	HYPTE	21	45138975	45182188	-3.4448	0.000571	0.0151	0.0001	yes
SeqId_11308_8	CREB3L4	HYPTE	1	153940010	153946837	-3.0508	0.00228	0.0364	0.0299	yes
SeqId_11387_3	ATF6B	HYPTE	6	32083041	32096030	4.3454	1.39e-05	0.00108	0	yes
SeqId_11431_235	RECQL	HYPTE	12	21621844	21654603	3.8173	0.000135	0.00542	0.99	no
SeqId_11659_31	CLINT1	HYPTE	5	157212751	157286153	-3.1304	0.00175	0.0307	0.906	no
SeqId_12524_18	SAT2	HYPTE	17	7529552	7531194	5.0881	3.62e-07	4.8e-05	0	yes
SeqId_12558_3	UBASH3B	HYPTE	11	122526430	122685181	3.5686	0.000359	0.0106	0.0005	yes
SeqId_12675_14	DARS1	HYPTE	2	136663451	136743670	-3.3642	0.000768	0.0195	0.0117	yes
SeqId_13388_57	PCSK1	HYPTE	5	95726037	95769847	-3.0069	0.00264	0.0406	0.0256	yes
SeqId_13423_94	PRXL2A	HYPTE	10	82167585	82196871	4.759	1.95e-06	0.000215	0.0001	yes
SeqId_13544_9	ARHGAP45	HYPTE	19	1065922	1086627	3.13698	0.00171	0.0306	0.0323	yes
SeqId_13552_7	SWAP70	HYPTE	11	9685624	9774540	-5.9572	2.57e-09	8.51e-07	0.298	no
SeqId_13657_2	PNKP	HYPTE	19	50363139	50381608	3.42275	0.00062	0.0161	0.0017	yes
SeqId_14088_38	IGFBP6	HYPTE	12	53491220	53496129	5.6069	2.06e-08	5.46e-06	-	-
SeqId_14107_1	MTHFS	HYPTE	15	80125927	80189721	3.128	0.00176	0.0307	0.0002	yes
SeqId_14112_40	RELT	HYPTE	11	73087444	73108519	-3.879	0.000105	0.00449	0.0011	yes
SeqId_14708_59	C8G	HYPTE	9	139839637	139841427	-3.647	0.000265	0.00878	0.0061	yes
SeqId_15314_49	CLIC4	HYPTE	1	25071873	25170812	3.3593	0.000781	0.0195	0.0005	yes
SeqId_15385_116	FABP2	HYPTE	4	120238405	120243293	-4.037	5.41e-05	0.00288	0.234	no
SeqId_15523_9	ALAD	HYPTE	9	116148592	116163570	3.105	0.00191	0.0312	0.0333	yes
SeqId_15535_3	PRSS27	HYPTE	16	2762420	2770552	-5.187	2.14e-07	3.15e-05	-	-
SeqId_15558_63	ENPEP	HYPTE	4	111286889	111486441	-4.8738	1.09e-06	0.000131	-	-
SeqId_15573_110	NCAN	HYPTE	19	19322767	19363042	-3.108	0.00188	0.0312	-	-
SeqId_15584_9	CFHR2	HYPTE	1	196912868	196928752	-2.9221	0.00348	0.0457	-	-
SeqId_15596_7	HEXIM1	HYPTE	17	43225842	43229466	3.4772	0.000507	0.0137	0	yes
SeqId_15604_18	MAPK9	HYPTE	5	179660143	179719099	-2.9654	0.00302	0.0417	0.0424	yes
SeqId_15626_223	HSPG2	HYPTE	1	22148737	22263803	3.9666	7.29e-05	0.00358	0.0001	yes
SeqId_16060_99	NID2	HYPTE	14	52471521	52535946	4.09	4.32e-05	0.00269	-	-
SeqId_16318_12	ACVRL1	HYPTE	12	52300692	52317145	-3.5943	0.000325	0.0102	-	-
SeqId_16583_8	NUDT2	HYPTE	9	34329504	34343709	-2.99	0.00279	0.0406	0.0016	yes
SeqId_16594_44	FAIM	HYPTE	3	138327448	138352218	-3.03882	0.00238	0.0374	0.0027	yes
SeqId_16616_137	ENO3	HYPTE	17	4851387	4860426	3.1826	0.00146	0.0289	0.0002	yes
SeqId_17210_2	TCL1A	HYPTE	14	96176284	96180533	3.685	0.000228	0.00795	0.0227	yes
SeqId_17325_10	GUK1	HYPTE	1	228327663	228336685	-2.8971	0.00377	0.048	0.0001	yes
SeqId_17694_32	PSME2	HYPTE	14	24612571	24616779	-2.997	0.00273	0.0406	-	-
SeqId_17756_69	DCTD	HYPTE	4	183811213	183839089	2.9061	0.00366	0.0475	0.752	no
SeqId_17761_2	NUDT5	HYPTE	10	12207329	12238143	3.5029	0.00046	0.0128	0.0255	yes
SeqId_17766_5	NCF1	HYPTE	7	74188309	74203720	2.95902	0.00309	0.0418	0	yes
SeqId_17819_30	FAHD1	HYPTE	16	1876942	1890208	-3	0.0027	0.0406	0.0028	yes
SeqId_18216_22	IL11RA	HYPTE	9	34650699	34661899	-2.996	0.00273	0.0406	0.0113	yes
SeqId_18387_7	ST13	HYPTE	22	41220539	41252643	3.243	0.00118	0.0244	-	-
SeqId_18398_1	AKR1D1	HYPTE	7	137687070	137803051	-2.902	0.00371	0.0477	-	-
SeqId_19124_9	UBLCP1	HYPTE	5	158690298	158713044	-3.157	0.00159	0.03	0.342	no
SeqId_19262_219	ACADVL	HYPTE	17	7120444	7128585	-8.315	9.18e-17	6.08e-14	0	yes
SeqId_19557_3	KLB	HYPTE	4	39408550	39453153	3.7634	0.000168	0.00636	-	-
SeqId_2580_83	MPO	HYPTE	17	56347216	56358296	3.8623	0.000112	0.00464	-	-
SeqId_2697_7	PF4	HYPTE	4	74846528	74847744	2.9683	0.00299	0.0417	-	-
SeqId_2855_49	MAPK3	HYPTE	16	30125426	30134827	-4.55591	5.22e-06	0.000461	0	yes
SeqId_2888_49	C7	HYPTE	5	40909599	40984745	3.2821	0.00103	0.0235	-	-
SeqId_3045_72	PTN	HYPTE	7	136912088	137028520	-3.11027	0.00187	0.0312	0.671	no
SeqId_3049_61	PRSS1	HYPTE	7	142457319	142460927	-3.266	0.00109	0.0241	-	-
SeqId_3132_1	VEGFC	HYPTE	4	177604689	177714076	2.9657	0.00302	0.0417	0.062	no
SeqId_3363_31	CSK	HYPTE	15	75074421	75095538	4.647	3.36e-06	0.000337	0	yes
SeqId_3366_51	ECM1	HYPTE	1	150480538	150486265	-2.9774	0.00291	0.0417	0.14	no
SeqId_3396_54	REN	HYPTE	1	204123947	204159452	2.9906	0.00278	0.0406	-	-
SeqId_3435_53	FN1	HYPTE	2	216225163	216300796	-3.75	0.000177	0.00651	-	-
SeqId_3484_60	AGT	HYPTE	1	230826522	230881322	10.2437	1.26e-24	1.67e-21	0.0654	no
SeqId_3499_77	IL17B	HYPTE	5	148750887	148783765	3.349	0.000811	0.0199	0.524	no
SeqId_3617_80	HGFAC	HYPTE	4	3443695	3451213	-3.0361	0.0024	0.0374	0.0068	yes
SeqId_3855_56	PRDX1	HYPTE	1	45976586	46008404	-3.308	0.00094	0.0222	0.0151	yes
SeqId_3858_5	ACP1	HYPTE	2	264140	278283	-4.1136	3.89e-05	0.00258	0.0003	yes
SeqId_4125_52	AGER	HYPTE	6	32148745	32152099	-3.79	0.000151	0.00588	0	yes
SeqId_4187_49	PGD	HYPTE	1	10458649	10480568	3.308	0.00094	0.0222	-	-
SeqId_4407_10	MST1	HYPTE	3	49721380	49726934	4.63562	3.56e-06	0.000337	0	yes
SeqId_4811_33	ITIH4	HYPTE	3	52846978	52864704	3.2777	0.00105	0.0236	0.103	no
SeqId_4925_54	MMP13	HYPTE	11	102813724	102826461	3.069	0.00215	0.0347	-	-
SeqId_4964_67	ERAP1	HYPTE	5	96096514	96143803	-5.3545	8.58e-08	1.42e-05	0	yes
SeqId_4990_87	GP1BA	HYPTE	17	4835572	4838318	-3.6702	0.000242	0.00822	0.0588	no
SeqId_5132_71	IL27RA	HYPTE	19	14142574	14164030	3.21927	0.00129	0.0263	0.192	no
SeqId_5462_62	FCN3	HYPTE	1	27695601	27701315	4.0358	5.44e-05	0.00288	-	-
SeqId_5532_53	FGFR1	HYPTE	8	38257733	38326352	3.1635	0.00156	0.03	0.0051	yes
SeqId_5636_10	MFAP4	HYPTE	17	19286755	19290503	3.1452	0.00166	0.0301	-	-
SeqId_5663_18	PF4V1	HYPTE	4	74719013	74720200	2.952	0.00316	0.042	0.0241	yes
SeqId_5682_13	VASN	HYPTE	16	4421849	4433539	-3.986	6.72e-05	0.00342	-	-
SeqId_5698_60	TNXB	HYPTE	6	32008930	32083111	4.1239	3.72e-05	0.00258	0.0001	yes
SeqId_5744_12	C1orf56	HYPTE	1	151020227	151024462	3.2812	0.00103	0.0235	-	-
SeqId_5939_42	TNFSF12	HYPTE	17	7452375	7461207	3.209	0.00133	0.0267	0.0001	yes
SeqId_6373_54	DLK1	HYPTE	14	101192042	101204561	3.59	0.000331	0.0102	0.0027	yes
SeqId_6382_17	MANBA	HYPTE	4	103551927	103682151	-3.2611	0.00111	0.0241	0.0017	yes
SeqId_6461_54	APOC3	HYPTE	11	116700422	116703788	5.5159	3.47e-08	6.57e-06	-	-
SeqId_6471_53	CFHR4	HYPTE	1	196857144	196887843	-3.1071	0.00189	0.0312	-	-
SeqId_6491_59	KLK15	HYPTE	19	51328545	51340469	-2.96918	0.00299	0.0417	-	-
SeqId_6496_60	DLK1	HYPTE	14	101192042	101204561	3.537	0.000405	0.0117	0.0027	yes
SeqId_6927_7	NDST1	HYPTE	5	149865381	149937773	3.2567	0.00113	0.0241	0.005	yes
SeqId_6998_106	ASPH	HYPTE	8	62413115	62627199	3.1739	0.0015	0.0292	0.317	no
SeqId_7145_1	ITIH3	HYPTE	3	52828784	52843025	3.50133	0.000463	0.0128	0.191	no
SeqId_7655_11	NPPB	HYPTE	1	11917521	11919002	-6.6514	2.9e-11	1.28e-08	0	yes
SeqId_7849_3	QPCT	HYPTE	2	37569970	37600465	4.5032	6.69e-06	0.000554	0.033	yes
SeqId_7955_195	ITIH1	HYPTE	3	52811611	52826084	-3.14733	0.00165	0.0301	0.0042	yes
SeqId_8398_277	RARRES1	HYPTE	3	158414681	158450278	3.11918	0.00181	0.0311	-	-
SeqId_8476_11	CHGA	HYPTE	14	93389495	93401630	-3.154	0.00161	0.03	-	-
SeqId_8786_6	FAM171B	HYPTE	2	187558787	187630686	3.7427	0.000182	0.00652	0.0016	yes
SeqId_8794_13	DPEP1	HYPTE	16	89679716	89704864	-4.04546	5.22e-05	0.00288	0.0001	yes
SeqId_8932_1	ENTPD6	HYPTE	20	25176329	25208711	3.249	0.00116	0.0244	0.0556	no
SeqId_8960_3	ERAP2	HYPTE	5	96211690	96255407	3.8958	9.79e-05	0.00432	0.0003	yes
SeqId_9017_58	LCT	HYPTE	2	136545420	136594754	3.8965	9.76e-05	0.00432	-	-
SeqId_9359_9	DLK2	HYPTE	6	43418090	43424370	3.6125	0.000303	0.00979	0	yes
SeqId_9360_33	EDIL3	HYPTE	5	83236373	83680698	4.1563	3.23e-05	0.00238	-	-
SeqId_9384_17	CAMP	HYPTE	3	48264837	48266981	-4.08229	4.46e-05	0.00269	-	-
SeqId_9385_4	GAA	HYPTE	17	78075355	78093680	-2.9506	0.00317	0.042	0.344	no
SeqId_9525_1	PTK7	HYPTE	6	43044045	43129457	3.5831	0.000339	0.0102	0.0001	yes
SeqId_9837_60	NQO1	HYPTE	16	69740899	69760571	3.94101	8.11e-05	0.00384	0.228	no
SeqId_9870_17	WARS1	HYPTE	14	100800127	100843142	5.541	3.01e-08	6.57e-06	0	yes
SeqId_13463_1	PXDN	MI	2	1635659	1748624	-4.2573	2.07e-05	0.00526	0.0301	yes
SeqId_14675_20	EIF4B	MI	12	53400066	53435999	-4.226	2.38e-05	0.00526	0.754	no
SeqId_15573_110	NCAN	MI	19	19322767	19363042	3.701	0.000215	0.0237	-	-
SeqId_15594_47	HTRA1	MI	10	124218067	124274423	-3.8434	0.000121	0.0164	0.0009	yes
SeqId_3435_53	FN1	MI	2	216225163	216300796	-4.47719	7.56e-06	0.00324	-	-
SeqId_3484_60	AGT	MI	1	230826522	230881322	3.5029	0.00046	0.0435	0.303	no
SeqId_3580_25	SERPINA1	MI	14	94843084	94857030	4.0055	6.19e-05	0.0103	0.6458	no
SeqId_3796_79	ANGPTL4	MI	19	8428173	8439254	4.42229	9.77e-06	0.00324	-	-
SeqId_3855_56	PRDX1	MI	1	45976586	46008404	-3.6264	0.000287	0.0293	0.526	no
SeqId_4125_52	AGER	MI	6	32148745	32152099	-5.507	3.65e-08	2.42e-05	0.0003	yes
SeqId_4220_39	FER	MI	5	108083542	108532542	-3.7143	0.000204	0.0237	0.0001	yes
SeqId_5231_79	PCSK9	MI	1	55505120	55530525	10.2264	1.51e-24	2e-21	0	yes
SeqId_9335_28	PSG9	MI	19	43715943	43773682	3.83898	0.000124	0.0164	-	-
SeqId_9910_9	MTAP	MI	9	21802635	21937650	4.074	4.62e-05	0.00875	0	yes
SeqId_5231_79	PCSK9	NRV	1	55505120	55530525	4.6647	3.09e-06	0.00409	0.0002	yes
SeqId_11634_32	RGS10	PAS	10	121259329	121302231	-3.9085	9.29e-05	0.0112	0.757	no
SeqId_12411_60	MAX	PAS	14	65472892	65569413	-3.4362	0.00059	0.0451	0.0013	yes
SeqId_13552_7	SWAP70	PAS	11	9685624	9774540	-3.4117	0.000646	0.0451	0.541	no
SeqId_15602_43	IL6R	PAS	1	154377669	154441926	-4.43521	9.2e-06	0.00174	0.0086	yes
SeqId_2730_58	MICA	PAS	6	31367561	31383092	3.7855	0.000153	0.0169	0.0007	yes
SeqId_2837_3	MET	PAS	7	116312250	116438431	3.4188	0.000629	0.0451	0.0008	yes
SeqId_2849_49	AIF1	PAS	6	31582994	31584798	4.4678	7.9e-06	0.00174	0	yes
SeqId_3054_3	HP	PAS	16	72088404	72094954	-3.3799	0.000725	0.048	0.0466	yes
SeqId_3175_51	ADAMTS13	PAS	9	136279478	136324524	-4.68871	2.75e-06	0.00121	0.135	no
SeqId_3186_2	C2	PAS	6	31865562	31913449	4.2705	1.95e-05	0.00323	0	yes
SeqId_3796_79	ANGPTL4	PAS	19	8428173	8439254	3.95766	7.57e-05	0.01	-	-
SeqId_4209_60	VTA1	PAS	6	142468299	142545822	4.0805	4.49e-05	0.00661	-	-
SeqId_4496_60	MMP12	PAS	11	102733467	102745712	-5.1763	2.26e-07	0.00015	-	-
SeqId_4925_54	MMP13	PAS	11	102813724	102826461	3.411	0.000647	0.0451	-	-
SeqId_5102_55	MICB	PAS	6	31462658	31478901	-5.2733	1.34e-07	0.00015	0.0002	yes
SeqId_5231_79	PCSK9	PAS	1	55505120	55530525	4.56057	5.1e-06	0.00158	0.0542	no
SeqId_6527_1	TRIL	PAS	7	28992974	28997946	3.4889	0.000485	0.0428	0.5563	no
SeqId_7161_25	H6PD	PAS	1	9294833	9331396	-3.62833	0.000285	0.029	0.0458	yes
SeqId_7905_30	HP	PAS	16	72088404	72094954	-3.5582	0.000373	0.0353	0.0466	yes
SeqId_9910_9	MTAP	PAS	9	21802635	21937650	4.528	5.95e-06	0.00158	0	yes
SeqId_13552_7	SWAP70	STR	11	9685624	9774540	-4.0117	6.03e-05	0.0399	0.2597	no
SeqId_4496_60	MMP12	STR	11	102733467	102745712	-4.0526	5.07e-05	0.0399	-	-
SeqId_10070_22	PLCG2	VTE	16	81772702	81996290	6.016	1.78e-09	2.95e-07	0.264	no
SeqId_15343_337	KNG1	VTE	3	186435137	186462199	4.6782	2.89e-06	0.000274	-	-
SeqId_15526_33	GSS	VTE	20	33516235	33543830	3.9655	7.32e-05	0.00539	0.0093	yes
SeqId_15615_8	LILRB3	VTE	19	54720147	54727378	3.7077	0.000209	0.012	0.354	no
SeqId_17224_12	OGN	VTE	9	95145550	95166978	-4.0037	6.24e-05	0.00486	0.0001	yes
SeqId_19154_41	SERPINE2	VTE	2	224839762	224904035	-4.90532	9.33e-07	0.000103	0.0349	yes
SeqId_19558_10	LRP4	VTE	11	46878268	46940193	7.9238	2.3e-15	7.62e-13	-	-
SeqId_19631_13	KNG1	VTE	3	186435137	186462199	5.0775	3.82e-07	4.6e-05	-	-
SeqId_2190_55	F11	VTE	4	187187343	187210835	22.7436	1.66e-114	2.2e-111	0	yes
SeqId_2436_49	CXCL16	VTE	17	4636828	4643223	-3.49905	0.000467	0.0248	0.186	no
SeqId_2961_1	PROC	VTE	2	128176003	128186818	-4.34172	1.41e-05	0.00125	-	-
SeqId_3029_52	CD209	VTE	19	7804879	7812450	4.2526	2.11e-05	0.00175	0.0312	yes
SeqId_3077_66	F10	VTE	13	113777113	113803843	9.18843	3.99e-20	2.64e-17	0.24	no
SeqId_3194_36	GP6	VTE	19	55525073	55549632	3.7902	0.000151	0.00978	0.0477	yes
SeqId_4152_58	KLKB1	VTE	4	187130133	187179625	5.3392	9.33e-08	1.24e-05	0	yes
SeqId_4479_14	SERPING1	VTE	11	57364860	57386644	-3.5392	0.000401	0.0221	0.0136	yes
SeqId_4878_3	F10	VTE	13	113777113	113803843	8.6576	4.82e-18	2.13e-15	0.24	no
SeqId_4961_17	ANXA2	VTE	15	60639333	60695082	3.783	0.000155	0.00978	-	-
SeqId_5703_26	OLFM1	VTE	9	137967268	138013026	3.3619	0.000774	0.0394	-	-
SeqId_6393_63	HSP90B1	VTE	12	104323885	104347709	3.89508	9.82e-05	0.00685	0.679	no
SeqId_6451_64	ASPN	VTE	9	95218487	95244788	4.7726	1.82e-06	0.000186	-	-
SeqId_6491_59	KLK15	VTE	19	51328545	51340469	-3.3523	0.000802	0.0394	-	-
SeqId_7875_86	PLEK	VTE	2	68592414	68624585	-5.49442	3.92e-08	5.77e-06	0.0361	yes
SeqId_9253_52	ABO	VTE	9	136108665	136151440	7.6294	2.36e-14	5.57e-12	0	yes
SeqId_9294_45	MFAP2	VTE	1	17300997	17307127	3.7643	0.000167	0.0101	0.011	yes
SeqId_9796_4	CEL	VTE	9	135937368	135947248	-7.621	2.52e-14	5.57e-12	-	-
SeqId_9815_5	ARHGAP1	VTE	11	46698630	46722169	-6.9076	4.93e-12	9.33e-10	0	yes
SeqId_10088_37	APRT	VV	16	88875747	88878345	-4.646	3.39e-06	0.000499	0.0676	no
SeqId_11354_21	PLCB1	VV	20	8057898	8949007	3.309	0.000936	0.0335	-	-
SeqId_12643_4	ARRB1	VV	11	74971166	75062749	-3.224	0.00126	0.0407	0.0016	yes
SeqId_12703_6	NEK7	VV	1	198126124	198291550	3.348	0.000814	0.0308	0	yes
SeqId_13242_134	SHANK3	VV	22	51112843	51171726	3.1953	0.0014	0.0431	-	-
SeqId_13697_51	GPD1	VV	12	50497765	50505096	-3.8905	0.0001	0.00663	-	-
SeqId_13733_5	IL12B	VV	5	158741788	158757495	-3.98084	6.87e-05	0.00539	-	-
SeqId_14112_40	RELT	VV	11	73087444	73108519	3.622	0.000292	0.0143	0.243	no
SeqId_15385_116	FABP2	VV	4	120238405	120243293	5.2508	1.51e-07	3.73e-05	0.0044	yes
SeqId_15391_114	GAS6	VV	13	114523522	114567049	-3.979	6.92e-05	0.00539	0	yes
SeqId_15573_110	NCAN	VV	19	19322767	19363042	3.603	0.000315	0.0144	0.0053	yes
SeqId_16805_5	PDE5A	VV	4	120415552	120549959	3.127	0.00177	0.0469	0.102	no
SeqId_17224_12	OGN	VV	9	95145550	95166978	-3.85354	0.000116	0.00699	0.767	no
SeqId_17814_8	BPNT1	VV	1	220230824	220263804	3.168	0.00154	0.0453	0.0008	yes
SeqId_17821_20	NMT2	VV	10	15144583	15210692	-3.13035	0.00175	0.0469	0.202	no
SeqId_18215_5	THG1L	VV	5	157158428	157168457	-3.92017	8.85e-05	0.00617	-	-
SeqId_18387_7	ST13	VV	22	41220539	41252643	-3.4003	0.000673	0.027	-	-
SeqId_18875_125	COL2A1	VV	12	48366750	48398337	3.8278	0.000129	0.00743	-	-
SeqId_18922_27	CD68	VV	17	7482809	7485429	-3.1116	0.00186	0.0483	-	-
SeqId_19289_29	UROD	VV	1	45476622	45481247	3.1442	0.00167	0.0469	0	yes
SeqId_19523_215	PARK7	VV	1	8014351	8045565	-3.7361	0.000187	0.00953	0.0542	no
SeqId_2474_54	APCS	VV	1	159557616	159558655	3.4109	0.000648	0.0268	0.0836	no
SeqId_2614_28	EFNA4	VV	1	155036213	155042029	-3.14	0.00169	0.0469	-	-
SeqId_2637_77	MRC1	VV	10	17851347	18200093	4.43982	9e-06	0.000994	0.0044	yes
SeqId_3166_92	CD33	VV	19	51728320	51747115	3.26228	0.00111	0.0366	0.0017	yes
SeqId_3195_50	GNLY	VV	2	85912298	85925975	-3.3313	0.000864	0.0318	-	-
SeqId_3283_21	TGFBI	VV	5	135364677	135399507	4.85239	1.22e-06	0.000202	0.182	no
SeqId_3324_51	LY9	VV	1	160765864	160798051	3.9456	7.96e-05	0.00586	0.852	no
SeqId_3339_33	THBS2	VV	6	169615875	169654145	-4.4908	7.1e-06	0.000941	0.0001	yes
SeqId_3421_54	TNFSF8	VV	9	117655623	117692875	-3.7595	0.00017	0.00901	-	-
SeqId_3457_57	POSTN	VV	13	38136720	38172981	-5.2311	1.69e-07	3.73e-05	0.0521	no
SeqId_4209_60	VTA1	VV	6	142468299	142545822	3.5151	0.00044	0.0194	-	-
SeqId_4220_39	FER	VV	5	108083542	108532542	5.11776	3.09e-07	5.85e-05	0.016	yes
SeqId_4374_45	GDF15	VV	19	18485541	18499986	3.41197	0.000645	0.0268	-	-
SeqId_4407_10	MST1	VV	3	49721380	49726934	-3.6058	0.000311	0.0144	0.0019	yes
SeqId_5256_86	PDE5A	VV	4	120415552	120549959	3.27	0.00108	0.0366	0	yes
SeqId_5272_55	SHC1	VV	1	154934774	154946871	4.0748	4.61e-05	0.00448	0	yes
SeqId_5749_53	CLPS	VV	6	35762759	35765121	-3.1387	0.0017	0.0469	0.0018	yes
SeqId_5900_11	HINT1	VV	5	130491076	130560161	-4.05338	5.05e-05	0.00448	0.0001	yes
SeqId_6383_90	TLL1	VV	4	166794389	167025609	-6.4028	1.53e-10	1.01e-07	-	-
SeqId_6404_20	C1QL1	VV	17	43037061	43045671	-4.0526	5.07e-05	0.00448	-	-
SeqId_6414_8	OAF	VV	11	120081740	120101043	-3.2857	0.00102	0.0356	0.0125	yes
SeqId_6451_64	ASPN	VV	9	95218487	95244788	3.21332	0.00131	0.0414	0.215	no
SeqId_7161_25	H6PD	VV	1	9294833	9331396	-3.8641	0.000112	0.00699	0.0002	yes
SeqId_7218_87	ATP1B2	VV	17	7549945	7561088	-3.1773	0.00149	0.0449	0.0003	yes
SeqId_7922_5	ADM	VV	11	10326620	10328944	5.72	1.07e-08	4.73e-06	0	yes
SeqId_8099_42	SPON2	VV	4	1160720	1202750	3.7999	0.000145	0.00801	-	-
SeqId_8480_29	EFEMP1	VV	2	56093102	56151274	-3.39226	0.000693	0.027	-	-
SeqId_8900_28	NEO1	VV	15	73344051	73597546	-4.4435	8.85e-06	0.000994	0.002	yes
SeqId_9216_100	PLXNB2	VV	22	50713408	50746075	5.4237	5.84e-08	1.93e-05	0.0547	no
SeqId_9294_45	MFAP2	VV	1	17300997	17307127	6.7873	1.14e-11	1.51e-08	-	-

## Sheet: TableS2
Supplementary Table S2. 115 protein-CMR associations identified by PWAS in discovery analysis and the consistency with TWAS results. Abbreviations: SeqId, sequence identifiers; CMR, cardiovascular disease; CHR, chromosome; PWAS.Z, proteome-wide association study Z-score (our primary statistic of interest); PWAS.P, PWAS P-value; FDR, false discovery rate; TWAS.P, transcriptome-wide association stu…
SeqId	Gene	CMR trait	CHR	Start	End	PWAS.Z	PWAS.P	FDR-corrected P	TWAS.P	Consistenta
SeqId_10391_1	ANGPTL3	AAo_max_area	1	63063191	63071984	-3.7617	0.000169	0.0237	-	-
SeqId_11196_31	COL6A3	AAo_max_area	2	238232646	238322971	-4.1638	3.13e-05	0.00836	-	-
SeqId_13388_57	PCSK1	AAo_max_area	5	95726037	95769847	-3.7262	0.000194	0.0237	0.0216	yes
SeqId_16805_5	PDE5A	AAo_max_area	4	120415552	120549959	3.7979	0.000146	0.0237	0.405	no
SeqId_17764_108	RHOC	AAo_max_area	1	113243749	113250056	-3.7026	0.000213	0.0237	-	-
SeqId_18386_36	GLRX	AAo_max_area	5	95087023	95158430	5.0961	3.47e-07	0.000232	0.126	no
SeqId_18819_21	PPIC	AAo_max_area	5	122358945	122372420	-3.4022	0.000668	0.0469	0.0132	yes
SeqId_18831_6	LRIG1	AAo_max_area	3	66429221	66551687	-4.9531	7.3e-07	0.000325	-	-
SeqId_19161_1	USP15	AAo_max_area	12	62654119	62811211	5.4233	5.85e-08	7.81e-05	0	yes
SeqId_2849_49	AIF1	AAo_max_area	6	31582994	31584798	-3.568	0.00036	0.032	0.7883	no
SeqId_4125_52	AGER	AAo_max_area	6	32148745	32152099	-3.504	0.000458	0.0382	0.4788	no
SeqId_4979_34	DPT	AAo_max_area	1	168664706	168698444	-3.6431	0.000269	0.0276	0.0001	yes
SeqId_5092_51	JAG1	AAo_max_area	20	10618332	10654647	3.451	0.000559	0.0439	-	-
SeqId_5256_86	PDE5A	AAo_max_area	4	120415552	120549959	3.835	0.000126	0.0237	0.405	no
SeqId_5483_1	RGMA	AAo_max_area	15	93578503	93632433	4.7273	2.27e-06	0.000758	-	-
SeqId_7757_5	HLA-DQA2	AAo_max_area	6	32709168	32714975	3.7046	0.000212	0.0237	0.0315	yes
SeqId_7999_23	ENTPD1	AAo_max_area	10	97471536	97637023	-3.426	0.000613	0.0455	0.001	yes
SeqId_8480_29	EFEMP1	AAo_max_area	2	56093102	56151274	3.5776	0.000347	0.032	-	-
SeqId_8794_13	DPEP1	AAo_max_area	16	89679716	89704864	3.9669	7.28e-05	0.0162	0.042	yes
SeqId_10391_1	ANGPTL3	AAo_min_area	1	63063191	63071984	-3.524	0.000425	0.0342	-	-
SeqId_11196_31	COL6A3	AAo_min_area	2	238232646	238322971	-3.9828	6.81e-05	0.0152	-	-
SeqId_13388_57	PCSK1	AAo_min_area	5	95726037	95769847	-4.1217	3.76e-05	0.01	0.0159	yes
SeqId_16805_5	PDE5A	AAo_min_area	4	120415552	120549959	3.5171	0.000436	0.0342	0.327	no
SeqId_17764_108	RHOC	AAo_min_area	1	113243749	113250056	-3.4813	0.000499	0.0351	-	-
SeqId_18386_36	GLRX	AAo_min_area	5	95087023	95158430	5.2346	1.65e-07	0.00011	0.0647	no
SeqId_18819_21	PPIC	AAo_min_area	5	122358945	122372420	-3.3759	0.000736	0.0465	0.0148	yes
SeqId_18831_6	LRIG1	AAo_min_area	3	66429221	66551687	-5.0402	4.65e-07	0.000207	-	-
SeqId_19161_1	USP15	AAo_min_area	12	62654119	62811211	5.6251	1.85e-08	2.47e-05	0	yes
SeqId_2849_49	AIF1	AAo_min_area	6	31582994	31584798	-3.6783	0.000235	0.0261	0.7606	no
SeqId_3054_3	HP	AAo_min_area	16	72088404	72094954	3.751	0.000176	0.0244	0.0489	yes
SeqId_4125_52	AGER	AAo_min_area	6	32148745	32152099	-3.689	0.000225	0.0261	0.313	no
SeqId_4979_34	DPT	AAo_min_area	1	168664706	168698444	-3.7409	0.000183	0.0244	0.0001	yes
SeqId_5092_51	JAG1	AAo_min_area	20	10618332	10654647	3.3647	0.000766	0.0465	-	-
SeqId_5256_86	PDE5A	AAo_min_area	4	120415552	120549959	3.5774	0.000347	0.0309	0.327	no
SeqId_5483_1	RGMA	AAo_min_area	15	93578503	93632433	4.6035	4.15e-06	0.00139	-	-
SeqId_7757_5	HLA-DQA2	AAo_min_area	6	32709168	32714975	3.6275	0.000286	0.0274	0.0467	yes
SeqId_7905_30	HP	AAo_min_area	16	72088404	72094954	3.6267	0.000287	0.0274	0.0489	yes
SeqId_7999_23	ENTPD1	AAo_min_area	10	97471536	97637023	-3.483	0.000495	0.0351	0.0007	yes
SeqId_8345_27	GPX7	AAo_min_area	1	53068043	53074723	-3.3952	0.000686	0.0458	0.0002	yes
SeqId_8480_29	EFEMP1	AAo_min_area	2	56093102	56151274	3.9061	9.38e-05	0.0179	-	-
SeqId_8794_13	DPEP1	AAo_min_area	16	89679716	89704864	3.7941	0.000148	0.0244	0.0762	no
SeqId_11196_31	COL6A3	DAo_max_area	2	238232646	238322971	-4.4385	9.06e-06	0.00403	-	-
SeqId_2730_58	MICA	DAo_max_area	6	31367561	31383092	4.7592	1.94e-06	0.00129	0.0447	yes
SeqId_2982_82	LGALS4	DAo_max_area	19	39292311	39303585	-4.3033	1.68e-05	0.00561	-	-
SeqId_4220_39	FER	DAo_max_area	5	108083542	108532542	5.1037	3.33e-07	0.000445	0	yes
SeqId_8866_53	QPCTL	DAo_max_area	19	46195661	46207247	3.9776	6.96e-05	0.0186	-	-
SeqId_11196_31	COL6A3	DAo_min_area	2	238232646	238322971	-4.5036	6.68e-06	0.00223	-	-
SeqId_2730_58	MICA	DAo_min_area	6	31367561	31383092	4.9008	9.55e-07	0.000637	0.0299	yes
SeqId_2982_82	LGALS4	DAo_min_area	19	39292311	39303585	-4.7104	2.47e-06	0.0011	-	-
SeqId_3054_3	HP	DAo_min_area	16	72088404	72094954	3.8014	0.000144	0.0275	0.594	no
SeqId_4220_39	FER	DAo_min_area	5	108083542	108532542	5.0716	3.94e-07	0.000526	0	yes
SeqId_6382_17	MANBA	DAo_min_area	4	103551927	103682151	-3.8577	0.000114	0.0254	0.0002	yes
SeqId_7905_30	HP	DAo_min_area	16	72088404	72094954	3.7482	0.000178	0.0297	0.594	no
SeqId_8866_53	QPCTL	DAo_min_area	19	46195661	46207247	4.2528	2.11e-05	0.00563	-	-
SeqId_9288_7	FKBP7	Ecc_AHA_1	2	179328391	179343327	-4.7393	2.14e-06	0.00286	0	yes
SeqId_9288_7	FKBP7	Ecc_AHA_10	2	179328391	179343327	-4.2681	1.97e-05	0.0263	0	yes
SeqId_10816_150	PILRA	Ecc_AHA_14	7	99965153	99997719	-4.0723	4.65e-05	0.031	0.1017	no
SeqId_2849_49	AIF1	Ecc_AHA_14	6	31582994	31584798	-3.8835	0.000103	0.0458	0.7128	no
SeqId_6402_8	PILRA	Ecc_AHA_14	7	99965153	99997719	-4.0754	4.59e-05	0.031	0.1017	no
SeqId_15462_28	CD8A	Ecc_AHA_2	2	87011733	87035519	-4.2475	2.16e-05	0.0288	0.919	no
SeqId_15462_28	CD8A	Ecc_AHA_8	2	87011733	87035519	-4.0551	5.01e-05	0.0334	0.435	no
SeqId_15526_33	GSS	Ecc_AHA_8	20	33516235	33543830	-4.0931	4.26e-05	0.0334	0.1357	no
SeqId_15526_33	GSS	Ecc_global	20	33516235	33543830	-4.4531	8.46e-06	0.00565	0.512	no
SeqId_4297_62	SPON1	Ecc_global	11	13984270	14289679	-4.6193	3.85e-06	0.00514	0	yes
SeqId_8255_34	IRAG1	Ell_1	11	10594638	10715535	-4.3146	1.6e-05	0.0214	0.361	no
SeqId_8866_53	QPCTL	Ell_1	19	46195661	46207247	-4.0173	5.89e-05	0.0393	-	-
SeqId_4157_2	F2	Err_AHA_1	11	46740746	46761056	4.143	3.43e-05	0.0458	0.8816	no
SeqId_7060_2	ERO1A	Err_AHA_8	14	53106633	53162618	-4.5186	6.22e-06	0.0083	0.98	-
SeqId_8866_53	QPCTL	Err_AHA_8	19	46195661	46207247	4.3125	1.61e-05	0.0107	-	-
SeqId_10816_150	PILRA	Err_AHA_9	7	99965153	99997719	4.6281	3.69e-06	0.0026	0.0092	yes
SeqId_11493_169	DYNLL2	Err_AHA_9	17	56160780	56172903	-4.2991	1.71e-05	0.00761	0	yes
SeqId_6402_8	PILRA	Err_AHA_9	7	99965153	99997719	4.6164	3.9e-06	0.0026	0.0092	yes
SeqId_8409_3	RSPO2	LAV_max	8	108911544	109095870	-4.029	5.6e-05	0.0374	0.0006	yes
SeqId_8866_53	QPCTL	LAV_max	19	46195661	46207247	4.5638	5.02e-06	0.0067	-	-
SeqId_8866_53	QPCTL	LAV_min	19	46195661	46207247	4.2146	2.5e-05	0.0334	-	-
SeqId_4125_52	AGER	LVCO	6	32148745	32152099	-3.891	9.98e-05	0.0444	0.3611	no
SeqId_5346_24	CPNE1	LVCO	20	34213953	34252878	3.9602	7.49e-05	0.0444	0.001	yes
SeqId_8255_34	IRAG1	LVCO	11	10594638	10715535	4.2123	2.53e-05	0.0338	0.6358	no
SeqId_12395_86	DARS2	LVEDV	1	173793791	173827946	-4.2554	2.09e-05	0.0093	0.0027	yes
SeqId_7922_5	ADM	LVEDV	11	10326620	10328944	4.3863	1.15e-05	0.00768	-	-
SeqId_9288_7	FKBP7	LVEDV	2	179328391	179343327	-4.5273	5.98e-06	0.00768	0	yes
SeqId_15526_33	GSS	LVEF	20	33516235	33543830	4.5913	4.4e-06	0.00587	0.0988	no
SeqId_2737_22	CCN3	LVEF	8	120428686	120436674	4.3042	1.68e-05	0.00748	0.0011	yes
SeqId_7922_5	ADM	LVEF	11	10326620	10328944	-4.392	1.12e-05	0.00748	-	-
SeqId_12395_86	DARS2	LVESV	1	173793791	173827946	-3.7154	0.000203	0.0452	0.0093	yes
SeqId_15526_33	GSS	LVESV	20	33516235	33543830	-3.885	0.000102	0.0272	0.0471	yes
SeqId_2737_22	CCN3	LVESV	8	120428686	120436674	-3.908	9.31e-05	0.0272	0.0003	yes
SeqId_4297_62	SPON1	LVESV	11	13984270	14289679	-4.4306	9.4e-06	0.00418	0	yes
SeqId_7922_5	ADM	LVESV	11	10326620	10328944	5.201	1.98e-07	0.000264	-	-
SeqId_9288_7	FKBP7	LVESV	2	179328391	179343327	-4.5616	5.08e-06	0.00339	0	yes
SeqId_3340_53	THBS4	LVM	5	79287134	79379110	-4.2063	2.6e-05	0.0174	0.5975	no
SeqId_7551_33	LRRC32	LVM	11	76368568	76381791	3.8507	0.000118	0.0394	0.023	yes
SeqId_9288_7	FKBP7	LVM	2	179328391	179343327	-5.3299	9.83e-08	0.000131	0	yes
SeqId_9826_135	FHIT	LVM	3	59733003	61237133	-3.876	0.000106	0.0394	0.144	no
SeqId_10940_25	SRL	RVEDV	16	4239375	4292081	-3.985	6.75e-05	0.03	0.105	no
SeqId_19289_29	UROD	RVEDV	1	45476622	45481247	3.7462	0.00018	0.0401	0.0002	yes
SeqId_3366_51	ECM1	RVEDV	1	150480538	150486265	-4.2398	2.24e-05	0.015	0.0048	yes
SeqId_5491_12	SPOCK2	RVEDV	10	73818792	73848790	-3.8959	9.78e-05	0.0326	0.0003	yes
SeqId_9196_8	LGALS7	RVEDV	19	39261608	39282394	3.759	0.000171	0.0401	0.0019	yes
SeqId_9288_7	FKBP7	RVEDV	2	179328391	179343327	-4.253	2.11e-05	0.015	0	yes
SeqId_9826_135	FHIT	RVEDV	3	59733003	61237133	-3.6813	0.000232	0.0442	0.324	no
SeqId_15526_33	GSS	RVEF	20	33516235	33543830	3.9133	9.1e-05	0.0461	0.3371	no
SeqId_15596_7	HEXIM1	RVEF	17	43225842	43229466	3.8733	0.000107	0.0461	0	yes
SeqId_3186_2	C2	RVEF	6	31865562	31913449	3.8116	0.000138	0.0461	0.006	yes
SeqId_6414_8	OAF	RVEF	11	120081740	120101043	3.9848	6.75e-05	0.0461	0.0185	yes
SeqId_3366_51	ECM1	RVESV	1	150480538	150486265	-4.4507	8.56e-06	0.0114	-	-
SeqId_9288_7	FKBP7	RVESV	2	179328391	179343327	-4.1429	3.43e-05	0.0229	0	yes
SeqId_9297_12	B3GNT8	RVESV	19	41931264	41934635	-4	6.33e-05	0.0282	0.0423	yes
SeqId_9826_135	FHIT	RVESV	3	59733003	61237133	-3.9154	9.02e-05	0.0301	0.908	no
SeqId_17380_2	UBE2K	WT_AHA_15	4	39699729	39784412	4.2089	2.57e-05	0.0343	-	-
SeqId_6461_54	APOC3	WT_AHA_3	11	116700422	116703788	4.1249	3.71e-05	0.0495	-	-
SeqId_3484_60	AGT	WT_AHA_5	1	230826522	230881322	4.2427	2.21e-05	0.0295	0.376	no
SeqId_3340_53	THBS4	WT_AHA_6	5	79287134	79379110	-4.1647	3.12e-05	0.0417	0.647	no
SeqId_3340_53	THBS4	WT_global	5	79287134	79379110	-4.2894	1.79e-05	0.0154	0.1418	no
SeqId_3484_60	AGT	WT_global	1	230826522	230881322	4.2338	2.3e-05	0.0154	0.418	no

## Sheet: TableS3
Supplementary Table S3. Associations between PWAS significant protein-coding genes and CVDs identified by TWAS. Abbreviations: SeqId, sequence identifiers; CVD, cardiovascular disease; CHR, chromosome; TWAS, transcriptome-wide association study. - Not available in TWAS analysis.
SeqId	Gene	Tissue	CVD	CHR	Start	End	TWAS.Z	TWAS.P
SeqId_13133_73	LTBP4	Heart Atrial Appendage	AA	19	40592882	40592883	1.1774	0.239
SeqId_15602_43	IL6R	Artery Aorta	AA	1	154405192	154405193	1.187	0.235
SeqId_15602_43	IL6R	Whole Blood	AA	1	154405192	154405193	3.0929	0.00198
SeqId_2737_22	CCN3	Artery Aorta	AA	8	119416305	119416306	-3.1487	0.00164
SeqId_2737_22	CCN3	Heart Left Ventricle	AA	8	119416305	119416306	2.3364	0.0195
SeqId_4220_39	FER	Artery Aorta	AA	5	108747821	108747822	2.7164	0.0066
SeqId_4220_39	FER	Artery Coronary	AA	5	108747821	108747822	1.7287	0.0839
SeqId_5231_79	PCSK9	Whole Blood	AA	1	55039547	55039548	2.2298	0.0258
SeqId_10070_22	PLCG2	Heart Atrial Appendage	AF	16	81779257	81779258	3.0605	0.00221
SeqId_10070_22	PLCG2	Heart Left Ventricle	AF	16	81779257	81779258	1.5054	0.132
SeqId_12508_9	CHMP3	Artery Aorta	AF	2	86563478	86563479	-3.3292	0.000871
SeqId_12508_9	CHMP3	Heart Atrial Appendage	AF	2	86563478	86563479	-2.3	0.0213
SeqId_12508_9	CHMP3	Heart Left Ventricle	AF	2	86563478	86563479	-2.725	0.00643
SeqId_12508_9	CHMP3	Whole Blood	AF	2	86563478	86563479	-1.7115	0.087
SeqId_12575_30	MTHFD1	Artery Aorta	AF	14	64388030	64388031	3.5152	0.000439
SeqId_12575_30	MTHFD1	Artery Coronary	AF	14	64388030	64388031	3.2606	0.00111
SeqId_12575_30	MTHFD1	Heart Atrial Appendage	AF	14	64388030	64388031	3.2022	0.00136
SeqId_12675_14	DARS1	Artery Aorta	AF	2	135985876	135985877	-3.0377	0.00238
SeqId_12675_14	DARS1	Heart Left Ventricle	AF	2	135985876	135985877	-3.5232	0.000426
SeqId_12675_14	DARS1	Whole Blood	AF	2	135985876	135985877	-3.5366	0.000405
SeqId_13126_52	DSC2	Artery Aorta	AF	18	31102414	31102415	2.881	0.00396
SeqId_13126_52	DSC2	Heart Left Ventricle	AF	18	31102414	31102415	-0.897	0.37
SeqId_13126_52	DSC2	Whole Blood	AF	18	31102414	31102415	-1.4252	0.154
SeqId_13657_2	PNKP	Artery Aorta	AF	19	49867908	49867909	1.3091	0.191
SeqId_13657_2	PNKP	Whole Blood	AF	19	49867908	49867909	-1.8795	0.0602
SeqId_15483_377	AGRN	Artery Aorta	AF	1	1020122	1020123	2.0596	0.0394
SeqId_15483_377	AGRN	Artery Coronary	AF	1	1020122	1020123	2.802	0.00508
SeqId_15483_377	AGRN	Heart Atrial Appendage	AF	1	1020122	1020123	2.4644	0.0137
SeqId_15483_377	AGRN	Heart Left Ventricle	AF	1	1020122	1020123	2.6402	0.00829
SeqId_15602_43	IL6R	Artery Aorta	AF	1	154405192	154405193	1.1419	0.254
SeqId_15602_43	IL6R	Whole Blood	AF	1	154405192	154405193	2.9577	0.0031
SeqId_15626_223	HSPG2	Artery Aorta	AF	1	21937296	21937297	2.787	0.00532
SeqId_16914_104	CD14	Artery Aorta	AF	5	140633700	140633701	-0.7144	0.475
SeqId_16914_104	CD14	Heart Atrial Appendage	AF	5	140633700	140633701	-0.2446	0.807
SeqId_16914_104	CD14	Whole Blood	AF	5	140633700	140633701	-0.593	0.553
SeqId_17164_15	ANXA4	Whole Blood	AF	2	69644424	69644425	1.1642	0.244
SeqId_17325_10	GUK1	Heart Atrial Appendage	AF	1	228139961	228139962	2.198	0.0279
SeqId_18220_141	SRA1	Artery Aorta	AF	5	140558251	140558252	0.6923	0.489
SeqId_18220_141	SRA1	Artery Coronary	AF	5	140558251	140558252	-3.5899	0.000331
SeqId_18220_141	SRA1	Heart Atrial Appendage	AF	5	140558251	140558252	0.017	0.986
SeqId_18220_141	SRA1	Heart Left Ventricle	AF	5	140558251	140558252	-1.1192	0.263
SeqId_18220_141	SRA1	Whole Blood	AF	5	140558251	140558252	-1.1229	0.262
SeqId_2730_58	MICA	Artery Aorta	AF	6	31399783	31399784	1.5837	0.113
SeqId_2730_58	MICA	Artery Coronary	AF	6	31399783	31399784	2.2908	0.022
SeqId_2730_58	MICA	Heart Atrial Appendage	AF	6	31399783	31399784	2.164	0.0305
SeqId_2730_58	MICA	Heart Left Ventricle	AF	6	31399783	31399784	2.8322	0.00462
SeqId_2730_58	MICA	Whole Blood	AF	6	31399783	31399784	-0.8146	0.415
SeqId_2837_3	MET	Artery Aorta	AF	7	116672389	116672390	1.3307	0.183
SeqId_3212_30	ASAH2	Artery Aorta	AF	10	50248609	50248610	0.5414	0.588
SeqId_3212_30	ASAH2	Artery Coronary	AF	10	50248609	50248610	0.496	0.62
SeqId_3212_30	ASAH2	Heart Atrial Appendage	AF	10	50248609	50248610	0.496	0.62
SeqId_3212_30	ASAH2	Heart Left Ventricle	AF	10	50248609	50248610	0.4629	0.643
SeqId_3484_60	AGT	Artery Aorta	AF	1	230714296	230714297	-1.2458	0.213
SeqId_4297_62	SPON1	Artery Coronary	AF	11	13962688	13962689	2.6631	0.00774
SeqId_4297_62	SPON1	Heart Atrial Appendage	AF	11	13962688	13962689	4.3176	1.58e-05
SeqId_4297_62	SPON1	Heart Left Ventricle	AF	11	13962688	13962689	4.379	1.19e-05
SeqId_5231_79	PCSK9	Whole Blood	AF	1	55039547	55039548	3.4505	0.00056
SeqId_5272_55	SHC1	Whole Blood	AF	1	154974394	154974395	-0.1443	0.885
SeqId_5337_64	CD86	Heart Atrial Appendage	AF	3	122055365	122055366	-0.0672	0.946
SeqId_5337_64	CD86	Whole Blood	AF	3	122055365	122055366	2.4015	0.0163
SeqId_5532_53	FGFR1	Heart Left Ventricle	AF	8	38468833	38468834	0.7478	0.455
SeqId_5532_53	FGFR1	Whole Blood	AF	8	38468833	38468834	1.7492	0.0803
SeqId_6382_17	MANBA	Artery Aorta	AF	4	102760993	102760994	3.893	9.9e-05
SeqId_6382_17	MANBA	Whole Blood	AF	4	102760993	102760994	-3.9124	9.14e-05
SeqId_8794_13	DPEP1	Heart Atrial Appendage	AF	16	89613307	89613308	1.384	0.166
SeqId_8969_49	CD14	Artery Aorta	AF	5	140633700	140633701	-0.7144	0.475
SeqId_8969_49	CD14	Heart Atrial Appendage	AF	5	140633700	140633701	-0.2446	0.807
SeqId_8969_49	CD14	Whole Blood	AF	5	140633700	140633701	-0.593	0.553
SeqId_9253_52	ABO	Artery Aorta	AF	9	133275213	133275214	1.4104	0.158
SeqId_9253_52	ABO	Artery Coronary	AF	9	133275213	133275214	0.2788	0.78
SeqId_9253_52	ABO	Heart Atrial Appendage	AF	9	133275213	133275214	1.6757	0.0938
SeqId_9253_52	ABO	Heart Left Ventricle	AF	9	133275213	133275214	1.7017	0.0888
SeqId_9253_52	ABO	Whole Blood	AF	9	133275213	133275214	-4.0785	4.53e-05
SeqId_9288_7	FKBP7	Artery Aorta	AF	2	178478599	178478600	5.8503	4.91e-09
SeqId_9288_7	FKBP7	Artery Coronary	AF	2	178478599	178478600	4.8414	1.29e-06
SeqId_9288_7	FKBP7	Heart Atrial Appendage	AF	2	178478599	178478600	5.23	1.68e-07
SeqId_9288_7	FKBP7	Heart Left Ventricle	AF	2	178478599	178478600	4.644	3.42e-06
SeqId_9713_67	PDGFRL	Artery Aorta	AF	8	17576432	17576433	-2.025	0.0429
SeqId_9713_67	PDGFRL	Heart Atrial Appendage	AF	8	17576432	17576433	-1.1519	0.249
SeqId_9713_67	PDGFRL	Heart Left Ventricle	AF	8	17576432	17576433	-3.0568	0.00224
SeqId_14675_20	EIF4B	Artery Aorta	AP	12	53006157	53006158	1.3108	0.19
SeqId_14675_20	EIF4B	Artery Coronary	AP	12	53006157	53006158	0.9006	0.368
SeqId_14675_20	EIF4B	Heart Atrial Appendage	AP	12	53006157	53006158	1.3612	0.173
SeqId_14675_20	EIF4B	Whole Blood	AP	12	53006157	53006158	1.351	0.177
SeqId_15299_102	MESD	Heart Left Ventricle	AP	15	80989877	80989878	0.148	0.882
SeqId_15299_102	MESD	Whole Blood	AP	15	80989877	80989878	1.758	0.0787
SeqId_15602_43	IL6R	Artery Aorta	AP	1	154405192	154405193	0.8063	0.42
SeqId_15602_43	IL6R	Whole Blood	AP	1	154405192	154405193	2.7399	0.00615
SeqId_2844_53	TIE1	Artery Aorta	AP	1	43300992	43300993	0.2129	0.831
SeqId_2844_53	TIE1	Heart Atrial Appendage	AP	1	43300992	43300993	-3.0799	0.00207
SeqId_2844_53	TIE1	Heart Left Ventricle	AP	1	43300992	43300993	-3.0868	0.00202
SeqId_2844_53	TIE1	Whole Blood	AP	1	43300992	43300993	2.8134	0.0049
SeqId_3348_49	BMP1	Artery Aorta	AP	8	22164735	22164736	-5.5668	2.6e-08
SeqId_3348_49	BMP1	Whole Blood	AP	8	22164735	22164736	0.3776	0.706
SeqId_3516_60	CXCL12	Heart Atrial Appendage	AP	10	44386492	44386493	1.4813	0.139
SeqId_4220_39	FER	Artery Aorta	AP	5	108747821	108747822	-3.8466	0.00012
SeqId_4220_39	FER	Artery Coronary	AP	5	108747821	108747822	-2.7954	0.00518
SeqId_4834_61	EPHA2	Heart Atrial Appendage	AP	1	16156086	16156087	1.8247	0.068
SeqId_5231_79	PCSK9	Whole Blood	AP	1	55039547	55039548	8.1074	5.17e-16
SeqId_5542_22	NRP1	Artery Aorta	AP	10	33336261	33336262	-1.0001	0.317
SeqId_5542_22	NRP1	Heart Atrial Appendage	AP	10	33336261	33336262	-1.7865	0.074
SeqId_5542_22	NRP1	Heart Left Ventricle	AP	10	33336261	33336262	-2.768	0.00564
SeqId_6342_10	NPNT	Artery Aorta	AP	4	105894774	105894775	2.2719	0.0231
SeqId_6342_10	NPNT	Artery Coronary	AP	4	105894774	105894775	1.3876	0.165
SeqId_6626_81	CHST12	Artery Aorta	AP	7	2403559	2403560	-2.8756	0.00403
SeqId_6626_81	CHST12	Heart Atrial Appendage	AP	7	2403559	2403560	-3.125	0.00178
SeqId_9748_31	GSTM3	Artery Aorta	AP	1	109741037	109741038	0.5659	0.571
SeqId_9748_31	GSTM3	Artery Coronary	AP	1	109741037	109741038	0.6309	0.528
SeqId_9748_31	GSTM3	Heart Atrial Appendage	AP	1	109741037	109741038	0.331	0.741
SeqId_9748_31	GSTM3	Heart Left Ventricle	AP	1	109741037	109741038	-0.3549	0.723
SeqId_9748_31	GSTM3	Whole Blood	AP	1	109741037	109741038	0.0859	0.932
SeqId_9910_9	MTAP	Artery Aorta	AP	9	21802542	21802543	6.2863	3.25e-10
SeqId_9910_9	MTAP	Artery Coronary	AP	9	21802542	21802543	1.4941	0.135
SeqId_9910_9	MTAP	Heart Atrial Appendage	AP	9	21802542	21802543	6.3588	2.03e-10
SeqId_9910_9	MTAP	Heart Left Ventricle	AP	9	21802542	21802543	6.215	5.13e-10
SeqId_9910_9	MTAP	Whole Blood	AP	9	21802542	21802543	6.2806	3.37e-10
SeqId_11431_235	RECQL	Artery Aorta	CAS	12	21501668	21501669	-0.3534	0.724
SeqId_13463_1	PXDN	Heart Left Ventricle	CAS	2	1744851	1744852	-1.8827	0.0597
SeqId_13463_1	PXDN	Whole Blood	CAS	2	1744851	1744852	1.829	0.0674
SeqId_13947_371	NUDT12	Artery Aorta	CAS	5	103562792	103562793	1.2664	0.205
SeqId_13947_371	NUDT12	Artery Coronary	CAS	5	103562792	103562793	1.6494	0.0991
SeqId_13947_371	NUDT12	Heart Atrial Appendage	CAS	5	103562792	103562793	2.9275	0.00342
SeqId_13947_371	NUDT12	Whole Blood	CAS	5	103562792	103562793	3.4797	0.000502
SeqId_14158_17	ANXA5	Artery Aorta	CAS	4	121697112	121697113	3.158	0.00159
SeqId_14158_17	ANXA5	Artery Coronary	CAS	4	121697112	121697113	3.3018	0.000961
SeqId_14158_17	ANXA5	Heart Atrial Appendage	CAS	4	121697112	121697113	3.158	0.00159
SeqId_14158_17	ANXA5	Heart Left Ventricle	CAS	4	121697112	121697113	3.158	0.00159
SeqId_14158_17	ANXA5	Whole Blood	CAS	4	121697112	121697113	-0.0007	0.999
SeqId_14675_20	EIF4B	Artery Aorta	CAS	12	53006157	53006158	0.0512	0.959
SeqId_14675_20	EIF4B	Artery Coronary	CAS	12	53006157	53006158	0.137	0.891
SeqId_14675_20	EIF4B	Heart Atrial Appendage	CAS	12	53006157	53006158	0.502	0.616
SeqId_14675_20	EIF4B	Whole Blood	CAS	12	53006157	53006158	0.361	0.718
SeqId_15385_116	FABP2	Heart Atrial Appendage	CAS	4	119322389	119322390	0.353	0.724
SeqId_15385_116	FABP2	Heart Left Ventricle	CAS	4	119322389	119322390	0.353	0.724
SeqId_15385_116	FABP2	Whole Blood	CAS	4	119322389	119322390	0.309	0.757
SeqId_15526_33	GSS	Heart Atrial Appendage	CAS	20	34955816	34955817	3.904	9.46e-05
SeqId_15526_33	GSS	Heart Left Ventricle	CAS	20	34955816	34955817	3.6744	0.000238
SeqId_15594_47	HTRA1	Heart Atrial Appendage	CAS	10	122461524	122461525	-3.238	0.0012
SeqId_15602_43	IL6R	Artery Aorta	CAS	1	154405192	154405193	2.9275	0.00342
SeqId_15602_43	IL6R	Whole Blood	CAS	1	154405192	154405193	2.7335	0.00627
SeqId_16805_5	PDE5A	Artery Aorta	CAS	4	119628990	119628991	4.4787	7.51e-06
SeqId_16805_5	PDE5A	Heart Atrial Appendage	CAS	4	119628990	119628991	5.7493	8.96e-09
SeqId_16900_29	MDGA1	Artery Aorta	CAS	6	37699305	37699306	-2.95	0.00321
SeqId_16900_29	MDGA1	Artery Coronary	CAS	6	37699305	37699306	-2.8533	0.00433
SeqId_16900_29	MDGA1	Heart Atrial Appendage	CAS	6	37699305	37699306	-2.6503	0.00804
SeqId_16900_29	MDGA1	Heart Left Ventricle	CAS	6	37699305	37699306	-2.719	0.00655
SeqId_16900_29	MDGA1	Whole Blood	CAS	6	37699305	37699306	-2.7207	0.00652
SeqId_2744_57	IGHG3	Whole Blood	CAS	14	105771404	105771405	3.5742	0.000351
SeqId_2844_53	TIE1	Artery Aorta	CAS	1	43300992	43300993	-0.6386	0.523
SeqId_2844_53	TIE1	Heart Atrial Appendage	CAS	1	43300992	43300993	-3.7553	0.000173
SeqId_2844_53	TIE1	Heart Left Ventricle	CAS	1	43300992	43300993	-3.7154	0.000203
SeqId_2844_53	TIE1	Whole Blood	CAS	1	43300992	43300993	4.4524	8.49e-06
SeqId_3331_8	RGMB	Heart Atrial Appendage	CAS	5	98768649	98768650	-1.4444	0.149
SeqId_3331_8	RGMB	Heart Left Ventricle	CAS	5	98768649	98768650	-2.4783	0.0132
SeqId_3331_8	RGMB	Whole Blood	CAS	5	98768649	98768650	1.6642	0.0961
SeqId_3348_49	BMP1	Artery Aorta	CAS	8	22164735	22164736	-6.2589	3.88e-10
SeqId_3348_49	BMP1	Whole Blood	CAS	8	22164735	22164736	-0.3901	0.696
SeqId_3484_60	AGT	Artery Aorta	CAS	1	230714296	230714297	-0.8687	0.385
SeqId_3516_60	CXCL12	Heart Atrial Appendage	CAS	10	44386492	44386493	1.4943	0.135
SeqId_4125_52	AGER	Artery Aorta	CAS	6	32184323	32184324	-1.0886	0.276
SeqId_4125_52	AGER	Artery Coronary	CAS	6	32184323	32184324	1.171	0.242
SeqId_4125_52	AGER	Heart Left Ventricle	CAS	6	32184323	32184324	4.5436	5.53e-06
SeqId_4220_39	FER	Artery Aorta	CAS	5	108747821	108747822	-4.8944	9.86e-07
SeqId_4220_39	FER	Artery Coronary	CAS	5	108747821	108747822	-3.7007	0.000215
SeqId_4487_1	FGF7	Artery Aorta	CAS	15	49423095	49423096	1.0254	0.305
SeqId_4487_1	FGF7	Heart Atrial Appendage	CAS	15	49423095	49423096	0.297	0.766
SeqId_4487_1	FGF7	Heart Left Ventricle	CAS	15	49423095	49423096	0.76	0.447
SeqId_4534_10	PRSS22	Whole Blood	CAS	16	2858169	2858170	0.751	0.453
SeqId_4834_61	EPHA2	Heart Atrial Appendage	CAS	1	16156086	16156087	2.9343	0.00334
SeqId_4976_57	CRK	Artery Aorta	CAS	17	1463161	1463162	-3.3465	0.000818
SeqId_4976_57	CRK	Heart Atrial Appendage	CAS	17	1463161	1463162	-3.45	0.000569
SeqId_5231_79	PCSK9	Whole Blood	CAS	1	55039547	55039548	8.7873	1.53e-18
SeqId_5256_86	PDE5A	Artery Aorta	CAS	4	119628990	119628991	4.4787	7.51e-06
SeqId_5256_86	PDE5A	Heart Atrial Appendage	CAS	4	119628990	119628991	5.7493	8.96e-09
SeqId_5459_33	CST1	Artery Coronary	CAS	20	23751267	23751268	-0.664	0.507
SeqId_5542_22	NRP1	Artery Aorta	CAS	10	33336261	33336262	-1.9417	0.0522
SeqId_5542_22	NRP1	Heart Atrial Appendage	CAS	10	33336261	33336262	-1.4393	0.15
SeqId_5542_22	NRP1	Heart Left Ventricle	CAS	10	33336261	33336262	-2.6947	0.00705
SeqId_6342_10	NPNT	Artery Aorta	CAS	4	105894774	105894775	2.0389	0.0415
SeqId_6342_10	NPNT	Artery Coronary	CAS	4	105894774	105894775	1.65	0.099
SeqId_6556_5	ENPP5	Heart Atrial Appendage	CAS	6	46170970	46170971	-1.349	0.177
SeqId_6556_5	ENPP5	Heart Left Ventricle	CAS	6	46170970	46170971	2.734	0.00626
SeqId_7655_11	NPPB	Heart Left Ventricle	CAS	1	11858930	11858931	-1.12	0.263
SeqId_8409_3	RSPO2	Artery Aorta	CAS	8	108083647	108083648	-2.6248	0.00867
SeqId_8409_3	RSPO2	Artery Coronary	CAS	8	108083647	108083648	-1.8356	0.0664
SeqId_8409_3	RSPO2	Heart Atrial Appendage	CAS	8	108083647	108083648	-1.031	0.303
SeqId_9910_9	MTAP	Artery Aorta	CAS	9	21802542	21802543	7.4033	1.33e-13
SeqId_9910_9	MTAP	Artery Coronary	CAS	9	21802542	21802543	2.256	0.0241
SeqId_9910_9	MTAP	Heart Atrial Appendage	CAS	9	21802542	21802543	7.1989	6.07e-13
SeqId_9910_9	MTAP	Heart Left Ventricle	CAS	9	21802542	21802543	7.346	2.04e-13
SeqId_9910_9	MTAP	Whole Blood	CAS	9	21802542	21802543	6.9208	4.49e-12
SeqId_10666_7	GNPTG	Artery Aorta	CAVS	16	1351922	1351923	3.517	0.000436
SeqId_10666_7	GNPTG	Heart Atrial Appendage	CAVS	16	1351922	1351923	3.517	0.000436
SeqId_10666_7	GNPTG	Whole Blood	CAVS	16	1351922	1351923	2.8373	0.00455
SeqId_13133_73	LTBP4	Heart Atrial Appendage	CAVS	19	40592882	40592883	1.5307	0.126
SeqId_5231_79	PCSK9	Whole Blood	CAVS	1	55039547	55039548	3.1535	0.00161
SeqId_5900_11	HINT1	Artery Aorta	CAVS	5	131171734	131171735	-3.0189	0.00254
SeqId_5900_11	HINT1	Heart Left Ventricle	CAVS	5	131171734	131171735	-3.871	0.000108
SeqId_5900_11	HINT1	Whole Blood	CAVS	5	131171734	131171735	0.296	0.767
SeqId_17384_110	PFKM	Artery Aorta	HHD	12	48105138	48105139	-0.5162	0.606
SeqId_17384_110	PFKM	Heart Atrial Appendage	HHD	12	48105138	48105139	-3.305	0.00095
SeqId_10924_258	CYB5D2	Artery Aorta	HYPTE	17	4143167	4143168	0.683	0.495
SeqId_10924_258	CYB5D2	Artery Coronary	HYPTE	17	4143167	4143168	1.6959	0.0899
SeqId_10924_258	CYB5D2	Heart Atrial Appendage	HYPTE	17	4143167	4143168	0.1829	0.855
SeqId_10924_258	CYB5D2	Heart Left Ventricle	HYPTE	17	4143167	4143168	0.646	0.518
SeqId_10924_258	CYB5D2	Whole Blood	HYPTE	17	4143167	4143168	0.3349	0.738
SeqId_11098_1	PDXK	Artery Aorta	HYPTE	21	43719093	43719094	-3.8478	0.000119
SeqId_11098_1	PDXK	Artery Coronary	HYPTE	21	43719093	43719094	-5.13	2.9e-07
SeqId_11098_1	PDXK	Heart Atrial Appendage	HYPTE	21	43719093	43719094	0.0876	0.93
SeqId_11098_1	PDXK	Heart Left Ventricle	HYPTE	21	43719093	43719094	-1.0138	0.311
SeqId_11098_1	PDXK	Whole Blood	HYPTE	21	43719093	43719094	-0.6388	0.523
SeqId_11308_8	CREB3L4	Artery Aorta	HYPTE	1	153967712	153967713	-2.1713	0.0299
SeqId_11308_8	CREB3L4	Artery Coronary	HYPTE	1	153967712	153967713	-3.1718	0.00152
SeqId_11308_8	CREB3L4	Heart Atrial Appendage	HYPTE	1	153967712	153967713	-2.977	0.00291
SeqId_11308_8	CREB3L4	Heart Left Ventricle	HYPTE	1	153967712	153967713	-2.53	0.0114
SeqId_11308_8	CREB3L4	Whole Blood	HYPTE	1	153967712	153967713	-2.0697	0.0385
SeqId_11387_3	ATF6B	Artery Aorta	HYPTE	6	32128252	32128253	6.1496	7.77e-10
SeqId_11387_3	ATF6B	Heart Atrial Appendage	HYPTE	6	32128252	32128253	5.639	1.71e-08
SeqId_11387_3	ATF6B	Heart Left Ventricle	HYPTE	6	32128252	32128253	5.8524	4.84e-09
SeqId_11431_235	RECQL	Artery Aorta	HYPTE	12	21501668	21501669	0.013	0.99
SeqId_11659_31	CLINT1	Whole Blood	HYPTE	5	157859174	157859175	0.1187	0.906
SeqId_12524_18	SAT2	Heart Atrial Appendage	HYPTE	17	7627875	7627876	-4.659	3.18e-06
SeqId_12524_18	SAT2	Heart Left Ventricle	HYPTE	17	7627875	7627876	-5.1212	3.04e-07
SeqId_12524_18	SAT2	Whole Blood	HYPTE	17	7627875	7627876	-4.659	3.18e-06
SeqId_12558_3	UBASH3B	Whole Blood	HYPTE	11	122655674	122655675	-3.4936	0.000476
SeqId_12675_14	DARS1	Artery Aorta	HYPTE	2	135985876	135985877	-1.8499	0.0643
SeqId_12675_14	DARS1	Heart Left Ventricle	HYPTE	2	135985876	135985877	-2.5216	0.0117
SeqId_12675_14	DARS1	Whole Blood	HYPTE	2	135985876	135985877	-2.3842	0.0171
SeqId_13388_57	PCSK1	Artery Aorta	HYPTE	5	96434142	96434143	-0.8642	0.387
SeqId_13388_57	PCSK1	Heart Atrial Appendage	HYPTE	5	96434142	96434143	-2.2323	0.0256
SeqId_13423_94	PRXL2A	Artery Aorta	HYPTE	10	80407828	80407829	0.9299	0.352
SeqId_13423_94	PRXL2A	Whole Blood	HYPTE	10	80407828	80407829	-3.9607	7.47e-05
SeqId_13544_9	ARHGAP45	Artery Aorta	HYPTE	19	1065922	1065923	-2.1402	0.0323
SeqId_13552_7	SWAP70	Artery Aorta	HYPTE	11	9664076	9664077	1.04	0.298
SeqId_13552_7	SWAP70	Heart Left Ventricle	HYPTE	11	9664076	9664077	0.024	0.981
SeqId_13657_2	PNKP	Artery Aorta	HYPTE	19	49867908	49867909	1.4078	0.159
SeqId_13657_2	PNKP	Whole Blood	HYPTE	19	49867908	49867909	-3.15	0.00165
SeqId_14107_1	MTHFS	Artery Aorta	HYPTE	15	79897378	79897379	3.166	0.00155
SeqId_14107_1	MTHFS	Artery Coronary	HYPTE	15	79897378	79897379	3.6313	0.000282
SeqId_14107_1	MTHFS	Heart Atrial Appendage	HYPTE	15	79897378	79897379	3.6315	0.000282
SeqId_14107_1	MTHFS	Heart Left Ventricle	HYPTE	15	79897378	79897379	3.7054	0.000211
SeqId_14107_1	MTHFS	Whole Blood	HYPTE	15	79897378	79897379	3.0524	0.00227
SeqId_14112_40	RELT	Whole Blood	HYPTE	11	73376263	73376264	-3.278	0.00105
SeqId_14708_59	C8G	Whole Blood	HYPTE	9	136945245	136945246	2.74	0.00614
SeqId_15314_49	CLIC4	Heart Atrial Appendage	HYPTE	1	24745356	24745357	0.4348	0.664
SeqId_15314_49	CLIC4	Heart Left Ventricle	HYPTE	1	24745356	24745357	3.5	0.000467
SeqId_15314_49	CLIC4	Whole Blood	HYPTE	1	24745356	24745357	4.3326	1.47e-05
SeqId_15385_116	FABP2	Heart Atrial Appendage	HYPTE	4	119322389	119322390	-1.19	0.234
SeqId_15385_116	FABP2	Heart Left Ventricle	HYPTE	4	119322389	119322390	-1.19	0.234
SeqId_15385_116	FABP2	Whole Blood	HYPTE	4	119322389	119322390	-1.24	0.215
SeqId_15523_9	ALAD	Artery Aorta	HYPTE	9	113401332	113401333	1.9968	0.0458
SeqId_15523_9	ALAD	Artery Coronary	HYPTE	9	113401332	113401333	0.6084	0.543
SeqId_15523_9	ALAD	Heart Atrial Appendage	HYPTE	9	113401332	113401333	2.1289	0.0333
SeqId_15523_9	ALAD	Heart Left Ventricle	HYPTE	9	113401332	113401333	1.7545	0.0793
SeqId_15523_9	ALAD	Whole Blood	HYPTE	9	113401332	113401333	-1.51	0.131
SeqId_15596_7	HEXIM1	Artery Aorta	HYPTE	17	45148501	45148502	-4.3251	1.52e-05
SeqId_15604_18	MAPK9	Artery Aorta	HYPTE	5	180292098	180292099	-1.6531	0.0983
SeqId_15604_18	MAPK9	Whole Blood	HYPTE	5	180292098	180292099	-2.0294	0.0424
SeqId_15626_223	HSPG2	Artery Aorta	HYPTE	1	21937296	21937297	3.797	0.000146
SeqId_16583_8	NUDT2	Artery Aorta	HYPTE	9	34329505	34329506	-3.1509	0.00163
SeqId_16583_8	NUDT2	Artery Coronary	HYPTE	9	34329505	34329506	-2.5576	0.0105
SeqId_16583_8	NUDT2	Heart Atrial Appendage	HYPTE	9	34329505	34329506	-2.7308	0.00632
SeqId_16583_8	NUDT2	Heart Left Ventricle	HYPTE	9	34329505	34329506	-3.0511	0.00228
SeqId_16583_8	NUDT2	Whole Blood	HYPTE	9	34329505	34329506	-2.5654	0.0103
SeqId_16594_44	FAIM	Artery Aorta	HYPTE	3	138608608	138608609	-3.0013	0.00269
SeqId_16594_44	FAIM	Heart Atrial Appendage	HYPTE	3	138608608	138608609	-0.835	0.404
SeqId_16616_137	ENO3	Artery Aorta	HYPTE	17	4948091	4948092	3.58	0.000344
SeqId_16616_137	ENO3	Artery Coronary	HYPTE	17	4948091	4948092	3.58	0.000344
SeqId_16616_137	ENO3	Heart Atrial Appendage	HYPTE	17	4948091	4948092	3.6663	0.000246
SeqId_17210_2	TCL1A	Whole Blood	HYPTE	14	95714195	95714196	2.279	0.0227
SeqId_17325_10	GUK1	Heart Atrial Appendage	HYPTE	1	228139961	228139962	3.952	7.75e-05
SeqId_17756_69	DCTD	Artery Aorta	HYPTE	4	182917935	182917936	-0.2344	0.815
SeqId_17756_69	DCTD	Heart Atrial Appendage	HYPTE	4	182917935	182917936	-0.5025	0.615
SeqId_17756_69	DCTD	Heart Left Ventricle	HYPTE	4	182917935	182917936	-0.3155	0.752
SeqId_17756_69	DCTD	Whole Blood	HYPTE	4	182917935	182917936	-0.6333	0.527
SeqId_17761_2	NUDT5	Artery Aorta	HYPTE	10	12195963	12195964	-2.2335	0.0255
SeqId_17766_5	NCF1	Whole Blood	HYPTE	7	74773961	74773962	4.3507	1.36e-05
SeqId_17819_30	FAHD1	Artery Aorta	HYPTE	16	1827194	1827195	2.9869	0.00282
SeqId_17819_30	FAHD1	Artery Coronary	HYPTE	16	1827194	1827195	2.2266	0.026
SeqId_17819_30	FAHD1	Heart Atrial Appendage	HYPTE	16	1827194	1827195	2.958	0.0031
SeqId_17819_30	FAHD1	Heart Left Ventricle	HYPTE	16	1827194	1827195	2.9701	0.00298
SeqId_17819_30	FAHD1	Whole Blood	HYPTE	16	1827194	1827195	2.9341	0.00334
SeqId_18216_22	IL11RA	Artery Aorta	HYPTE	9	34651035	34651036	-1.854	0.0637
SeqId_18216_22	IL11RA	Whole Blood	HYPTE	9	34651035	34651036	-2.5347	0.0113
SeqId_19124_9	UBLCP1	Heart Atrial Appendage	HYPTE	5	159263080	159263081	-0.9503	0.342
SeqId_19262_219	ACADVL	Artery Aorta	HYPTE	17	7217715	7217716	-8.315	9.18e-17
SeqId_19262_219	ACADVL	Artery Coronary	HYPTE	17	7217715	7217716	-8.8382	9.73e-19
SeqId_19262_219	ACADVL	Whole Blood	HYPTE	17	7217715	7217716	-8.315	9.18e-17
SeqId_2855_49	MAPK3	Artery Coronary	HYPTE	16	30123505	30123506	-1.149	0.251
SeqId_2855_49	MAPK3	Whole Blood	HYPTE	16	30123505	30123506	-4.9138	8.93e-07
SeqId_3045_72	PTN	Heart Atrial Appendage	HYPTE	7	137343864	137343865	0.4251	0.671
SeqId_3045_72	PTN	Heart Left Ventricle	HYPTE	7	137343864	137343865	-0.0864	0.931
SeqId_3132_1	VEGFC	Heart Atrial Appendage	HYPTE	4	176792726	176792727	1.0043	0.315
SeqId_3132_1	VEGFC	Heart Left Ventricle	HYPTE	4	176792726	176792727	1.866	0.062
SeqId_3363_31	CSK	Artery Aorta	HYPTE	15	74782056	74782057	4.6185	3.87e-06
SeqId_3363_31	CSK	Heart Left Ventricle	HYPTE	15	74782056	74782057	4.4101	1.03e-05
SeqId_3366_51	ECM1	Artery Aorta	HYPTE	1	150508061	150508062	1.4766	0.14
SeqId_3366_51	ECM1	Heart Atrial Appendage	HYPTE	1	150508061	150508062	-0.1399	0.889
SeqId_3366_51	ECM1	Whole Blood	HYPTE	1	150508061	150508062	1.3527	0.176
SeqId_3484_60	AGT	Artery Aorta	HYPTE	1	230714296	230714297	-1.8426	0.0654
SeqId_3499_77	IL17B	Artery Aorta	HYPTE	5	149404201	149404202	-0.637	0.524
SeqId_3617_80	HGFAC	Artery Aorta	HYPTE	4	3441886	3441887	-2.7063	0.0068
SeqId_3855_56	PRDX1	Artery Aorta	HYPTE	1	45523046	45523047	1.715	0.0863
SeqId_3855_56	PRDX1	Artery Coronary	HYPTE	1	45523046	45523047	1.835	0.0665
SeqId_3855_56	PRDX1	Heart Left Ventricle	HYPTE	1	45523046	45523047	1.71	0.0863
SeqId_3855_56	PRDX1	Whole Blood	HYPTE	1	45523046	45523047	-2.4289	0.0151
SeqId_3858_5	ACP1	Heart Left Ventricle	HYPTE	2	264392	264393	3.5995	0.000319
SeqId_4125_52	AGER	Artery Aorta	HYPTE	6	32184323	32184324	-0.2442	0.807
SeqId_4125_52	AGER	Artery Coronary	HYPTE	6	32184323	32184324	-0.814	0.416
SeqId_4125_52	AGER	Heart Left Ventricle	HYPTE	6	32184323	32184324	6.3781	1.79e-10
SeqId_4407_10	MST1	Artery Aorta	HYPTE	3	49689497	49689498	-6.4005	1.55e-10
SeqId_4407_10	MST1	Artery Coronary	HYPTE	3	49689497	49689498	-2.503	0.0123
SeqId_4407_10	MST1	Heart Atrial Appendage	HYPTE	3	49689497	49689498	-4.3854	1.16e-05
SeqId_4407_10	MST1	Heart Left Ventricle	HYPTE	3	49689497	49689498	-4.3928	1.12e-05
SeqId_4407_10	MST1	Whole Blood	HYPTE	3	49689497	49689498	-5.05	4.43e-07
SeqId_4811_33	ITIH4	Artery Aorta	HYPTE	3	52830738	52830739	1.63	0.103
SeqId_4811_33	ITIH4	Artery Coronary	HYPTE	3	52830738	52830739	1.63	0.103
SeqId_4811_33	ITIH4	Heart Atrial Appendage	HYPTE	3	52830738	52830739	1.529	0.126
SeqId_4811_33	ITIH4	Heart Left Ventricle	HYPTE	3	52830738	52830739	1.402	0.161
SeqId_4811_33	ITIH4	Whole Blood	HYPTE	3	52830738	52830739	1.78	0.0748
SeqId_4964_67	ERAP1	Artery Aorta	HYPTE	5	96808099	96808100	-6.3442	2.24e-10
SeqId_4964_67	ERAP1	Artery Coronary	HYPTE	5	96808099	96808100	-6.6713	2.54e-11
SeqId_4964_67	ERAP1	Heart Atrial Appendage	HYPTE	5	96808099	96808100	-6.3431	2.25e-10
SeqId_4964_67	ERAP1	Heart Left Ventricle	HYPTE	5	96808099	96808100	-5.9655	2.44e-09
SeqId_4964_67	ERAP1	Whole Blood	HYPTE	5	96808099	96808100	-5.4235	5.84e-08
SeqId_4990_87	GP1BA	Artery Aorta	HYPTE	17	4932296	4932297	1.8893	0.0588
SeqId_5132_71	IL27RA	Heart Left Ventricle	HYPTE	19	14031747	14031748	1.306	0.192
SeqId_5132_71	IL27RA	Whole Blood	HYPTE	19	14031747	14031748	-0.639	0.523
SeqId_5532_53	FGFR1	Heart Left Ventricle	HYPTE	8	38468833	38468834	0.8519	0.394
SeqId_5532_53	FGFR1	Whole Blood	HYPTE	8	38468833	38468834	2.8002	0.00511
SeqId_5663_18	PF4V1	Whole Blood	HYPTE	4	73853188	73853189	2.255	0.0241
SeqId_5698_60	TNXB	Whole Blood	HYPTE	6	32115262	32115263	3.8917	9.96e-05
SeqId_5939_42	TNFSF12	Artery Aorta	HYPTE	17	7548890	7548891	-1.4343	0.151
SeqId_5939_42	TNFSF12	Heart Left Ventricle	HYPTE	17	7548890	7548891	3.8664	0.00011
SeqId_5939_42	TNFSF12	Whole Blood	HYPTE	17	7548890	7548891	2.7182	0.00656
SeqId_6373_54	DLK1	Heart Left Ventricle	HYPTE	14	100725704	100725705	3.0018	0.00268
SeqId_6382_17	MANBA	Artery Aorta	HYPTE	4	102760993	102760994	-3.146	0.00166
SeqId_6382_17	MANBA	Whole Blood	HYPTE	4	102760993	102760994	0.9589	0.338
SeqId_6496_60	DLK1	Heart Left Ventricle	HYPTE	14	100725704	100725705	3.0018	0.00268
SeqId_6927_7	NDST1	Heart Atrial Appendage	HYPTE	5	150485817	150485818	2.619	0.00882
SeqId_6927_7	NDST1	Heart Left Ventricle	HYPTE	5	150485817	150485818	2.8091	0.00497
SeqId_6927_7	NDST1	Whole Blood	HYPTE	5	150485817	150485818	-1.5609	0.119
SeqId_6998_106	ASPH	Whole Blood	HYPTE	8	61714639	61714640	-1.0015	0.317
SeqId_7145_1	ITIH3	Whole Blood	HYPTE	3	52794767	52794768	1.31	0.191
SeqId_7655_11	NPPB	Heart Left Ventricle	HYPTE	1	11858930	11858931	-5.54	3.07e-08
SeqId_7849_3	QPCT	Artery Aorta	HYPTE	2	37344573	37344574	-1.239	0.215
SeqId_7849_3	QPCT	Whole Blood	HYPTE	2	37344573	37344574	2.1325	0.033
SeqId_7955_195	ITIH1	Artery Coronary	HYPTE	3	52777591	52777592	-2.8278	0.00469
SeqId_7955_195	ITIH1	Heart Atrial Appendage	HYPTE	3	52777591	52777592	-2.8658	0.00416
SeqId_8786_6	FAM171B	Artery Aorta	HYPTE	2	186693970	186693971	1.6912	0.0908
SeqId_8786_6	FAM171B	Heart Atrial Appendage	HYPTE	2	186693970	186693971	3.156	0.0016
SeqId_8786_6	FAM171B	Heart Left Ventricle	HYPTE	2	186693970	186693971	1.8859	0.0593
SeqId_8794_13	DPEP1	Heart Atrial Appendage	HYPTE	16	89613307	89613308	3.987	6.69e-05
SeqId_8932_1	ENTPD6	Artery Aorta	HYPTE	20	25195692	25195693	-0.53	0.596
SeqId_8932_1	ENTPD6	Heart Atrial Appendage	HYPTE	20	25195692	25195693	-1.9139	0.0556
SeqId_8932_1	ENTPD6	Heart Left Ventricle	HYPTE	20	25195692	25195693	-0.9941	0.32
SeqId_8932_1	ENTPD6	Whole Blood	HYPTE	20	25195692	25195693	0.2798	0.78
SeqId_8960_3	ERAP2	Artery Aorta	HYPTE	5	96875938	96875939	3.6538	0.000258
SeqId_8960_3	ERAP2	Heart Atrial Appendage	HYPTE	5	96875938	96875939	3.6669	0.000246
SeqId_8960_3	ERAP2	Heart Left Ventricle	HYPTE	5	96875938	96875939	3.6568	0.000255
SeqId_8960_3	ERAP2	Whole Blood	HYPTE	5	96875938	96875939	3.7561	0.000173
SeqId_9359_9	DLK2	Heart Atrial Appendage	HYPTE	6	43456631	43456632	-5.499	3.82e-08
SeqId_9359_9	DLK2	Heart Left Ventricle	HYPTE	6	43456631	43456632	-7.3416	2.11e-13
SeqId_9385_4	GAA	Artery Aorta	HYPTE	17	80101555	80101556	-0.9458	0.344
SeqId_9385_4	GAA	Artery Coronary	HYPTE	17	80101555	80101556	-0.6376	0.524
SeqId_9385_4	GAA	Heart Atrial Appendage	HYPTE	17	80101555	80101556	-0.0413	0.967
SeqId_9385_4	GAA	Heart Left Ventricle	HYPTE	17	80101555	80101556	-1.1112	0.266
SeqId_9385_4	GAA	Whole Blood	HYPTE	17	80101555	80101556	-0.2079	0.835
SeqId_9525_1	PTK7	Artery Aorta	HYPTE	6	43076267	43076268	2.64	0.00828
SeqId_9525_1	PTK7	Artery Coronary	HYPTE	6	43076267	43076268	3.8325	0.000127
SeqId_9525_1	PTK7	Heart Atrial Appendage	HYPTE	6	43076267	43076268	0.896	0.37
SeqId_9525_1	PTK7	Whole Blood	HYPTE	6	43076267	43076268	0.8564	0.392
SeqId_9837_60	NQO1	Whole Blood	HYPTE	16	69726950	69726951	-1.2064	0.228
SeqId_9870_17	WARS1	Whole Blood	HYPTE	14	100376804	100376805	-5.787	7.17e-09
SeqId_13463_1	PXDN	Heart Left Ventricle	MI	2	1744851	1744852	-1.7158	0.0862
SeqId_13463_1	PXDN	Whole Blood	MI	2	1744851	1744852	2.1682	0.0301
SeqId_14675_20	EIF4B	Artery Aorta	MI	12	53006157	53006158	-0.3135	0.754
SeqId_14675_20	EIF4B	Artery Coronary	MI	12	53006157	53006158	-0.4096	0.682
SeqId_14675_20	EIF4B	Heart Atrial Appendage	MI	12	53006157	53006158	-0.1405	0.888
SeqId_14675_20	EIF4B	Whole Blood	MI	12	53006157	53006158	-0.162	0.871
SeqId_15594_47	HTRA1	Heart Atrial Appendage	MI	10	122461524	122461525	-3.323	0.000891
SeqId_3484_60	AGT	Artery Aorta	MI	1	230714296	230714297	-1.0309	0.303
SeqId_3580_25	SERPINA1	Whole Blood	MI	14	94390692	94390693	0.46	0.646
SeqId_3855_56	PRDX1	Artery Aorta	MI	1	45523046	45523047	-0.634	0.526
SeqId_3855_56	PRDX1	Artery Coronary	MI	1	45523046	45523047	0.6534	0.514
SeqId_3855_56	PRDX1	Heart Left Ventricle	MI	1	45523046	45523047	-0.634	0.526
SeqId_3855_56	PRDX1	Whole Blood	MI	1	45523046	45523047	-0.6897	0.49
SeqId_4125_52	AGER	Artery Aorta	MI	6	32184323	32184324	-1.178	0.239
SeqId_4125_52	AGER	Artery Coronary	MI	6	32184323	32184324	-0.091	0.927
SeqId_4125_52	AGER	Heart Left Ventricle	MI	6	32184323	32184324	3.6486	0.000264
SeqId_4220_39	FER	Artery Aorta	MI	5	108747821	108747822	-4.0459	5.21e-05
SeqId_4220_39	FER	Artery Coronary	MI	5	108747821	108747822	-3.9523	7.74e-05
SeqId_5231_79	PCSK9	Whole Blood	MI	1	55039547	55039548	7.4552	8.97e-14
SeqId_9910_9	MTAP	Artery Aorta	MI	9	21802542	21802543	5.9148	3.32e-09
SeqId_9910_9	MTAP	Artery Coronary	MI	9	21802542	21802543	2.619	0.00882
SeqId_9910_9	MTAP	Heart Atrial Appendage	MI	9	21802542	21802543	5.7205	1.06e-08
SeqId_9910_9	MTAP	Heart Left Ventricle	MI	9	21802542	21802543	5.848	4.98e-09
SeqId_9910_9	MTAP	Whole Blood	MI	9	21802542	21802543	6.0666	1.31e-09
SeqId_5231_79	PCSK9	Whole Blood	NRV	1	55039547	55039548	3.7785	0.000158
SeqId_11634_32	RGS10	Artery Aorta	PAS	10	119542707	119542708	0.3101	0.757
SeqId_11634_32	RGS10	Whole Blood	PAS	10	119542707	119542708	-0.584	0.559
SeqId_12411_60	MAX	Heart Left Ventricle	PAS	14	65102694	65102695	3.2176	0.00129
SeqId_12411_60	MAX	Whole Blood	PAS	14	65102694	65102695	0.6326	0.527
SeqId_13552_7	SWAP70	Artery Aorta	PAS	11	9664076	9664077	-0.611	0.541
SeqId_13552_7	SWAP70	Heart Left Ventricle	PAS	11	9664076	9664077	0.0664	0.947
SeqId_15602_43	IL6R	Artery Aorta	PAS	1	154405192	154405193	1.0547	0.292
SeqId_15602_43	IL6R	Whole Blood	PAS	1	154405192	154405193	2.6295	0.00855
SeqId_2730_58	MICA	Artery Aorta	PAS	6	31399783	31399784	3.3742	0.00074
SeqId_2730_58	MICA	Artery Coronary	PAS	6	31399783	31399784	3.1384	0.0017
SeqId_2730_58	MICA	Heart Atrial Appendage	PAS	6	31399783	31399784	4.2648	2e-05
SeqId_2730_58	MICA	Heart Left Ventricle	PAS	6	31399783	31399784	3.2497	0.00116
SeqId_2730_58	MICA	Whole Blood	PAS	6	31399783	31399784	-0.9513	0.341
SeqId_2837_3	MET	Artery Aorta	PAS	7	116672389	116672390	-3.3547	0.000794
SeqId_2849_49	AIF1	Whole Blood	PAS	6	31615183	31615184	5.9007	3.62e-09
SeqId_3054_3	HP	Heart Left Ventricle	PAS	16	72054591	72054592	1.99	0.0466
SeqId_3054_3	HP	Whole Blood	PAS	16	72054591	72054592	-2.1071	0.0351
SeqId_3175_51	ADAMTS13	Artery Aorta	PAS	9	133414357	133414358	1.4944	0.135
SeqId_3175_51	ADAMTS13	Artery Coronary	PAS	9	133414357	133414358	-0.3891	0.697
SeqId_3175_51	ADAMTS13	Heart Atrial Appendage	PAS	9	133414357	133414358	0.4883	0.625
SeqId_3175_51	ADAMTS13	Heart Left Ventricle	PAS	9	133414357	133414358	-0.6615	0.508
SeqId_3175_51	ADAMTS13	Whole Blood	PAS	9	133414357	133414358	0.139	0.889
SeqId_3186_2	C2	Artery Aorta	PAS	6	31897784	31897785	6.821	9.04e-12
SeqId_3186_2	C2	Whole Blood	PAS	6	31897784	31897785	6.65	2.93e-11
SeqId_5102_55	MICB	Artery Aorta	PAS	6	31494880	31494881	3.7021	0.000214
SeqId_5102_55	MICB	Artery Coronary	PAS	6	31494880	31494881	3.5345	0.000408
SeqId_5102_55	MICB	Heart Atrial Appendage	PAS	6	31494880	31494881	2.8777	0.00401
SeqId_5102_55	MICB	Heart Left Ventricle	PAS	6	31494880	31494881	1.5972	0.11
SeqId_5102_55	MICB	Whole Blood	PAS	6	31494880	31494881	0.6799	0.497
SeqId_5231_79	PCSK9	Whole Blood	PAS	1	55039547	55039548	1.9252	0.0542
SeqId_6527_1	TRIL	Heart Atrial Appendage	PAS	7	28958291	28958292	-0.5884	0.556
SeqId_7161_25	H6PD	Artery Aorta	PAS	1	9234774	9234775	-0.6041	0.546
SeqId_7161_25	H6PD	Artery Coronary	PAS	1	9234774	9234775	-2.622	0.00874
SeqId_7161_25	H6PD	Heart Atrial Appendage	PAS	1	9234774	9234775	-0.757	0.449
SeqId_7161_25	H6PD	Heart Left Ventricle	PAS	1	9234774	9234775	-1.9971	0.0458
SeqId_7161_25	H6PD	Whole Blood	PAS	1	9234774	9234775	-2.6097	0.00906
SeqId_7905_30	HP	Heart Left Ventricle	PAS	16	72054591	72054592	1.99	0.0466
SeqId_7905_30	HP	Whole Blood	PAS	16	72054591	72054592	-2.1071	0.0351
SeqId_9910_9	MTAP	Artery Aorta	PAS	9	21802542	21802543	4.5799	4.65e-06
SeqId_9910_9	MTAP	Artery Coronary	PAS	9	21802542	21802543	2.8894	0.00386
SeqId_9910_9	MTAP	Heart Atrial Appendage	PAS	9	21802542	21802543	5.0412	4.63e-07
SeqId_9910_9	MTAP	Heart Left Ventricle	PAS	9	21802542	21802543	4.393	1.12e-05
SeqId_9910_9	MTAP	Whole Blood	PAS	9	21802542	21802543	4.4764	7.59e-06
SeqId_13552_7	SWAP70	Artery Aorta	STR	11	9664076	9664077	1.127	0.26
SeqId_13552_7	SWAP70	Heart Left Ventricle	STR	11	9664076	9664077	1.2218	0.222
SeqId_10070_22	PLCG2	Heart Atrial Appendage	VTE	16	81779257	81779258	1.1175	0.264
SeqId_10070_22	PLCG2	Heart Left Ventricle	VTE	16	81779257	81779258	0.3042	0.761
SeqId_15526_33	GSS	Heart Atrial Appendage	VTE	20	34955816	34955817	-2.55	0.0109
SeqId_15526_33	GSS	Heart Left Ventricle	VTE	20	34955816	34955817	-2.6015	0.00928
SeqId_15615_8	LILRB3	Whole Blood	VTE	19	54223505	54223506	-0.9269	0.354
SeqId_17224_12	OGN	Heart Atrial Appendage	VTE	9	92404695	92404696	-3.9179	8.93e-05
SeqId_17224_12	OGN	Heart Left Ventricle	VTE	9	92404695	92404696	-3.2518	0.00115
SeqId_19154_41	SERPINE2	Artery Coronary	VTE	2	224039318	224039319	-3.299	0.00097
SeqId_19154_41	SERPINE2	Heart Left Ventricle	VTE	2	224039318	224039319	-2.1092	0.0349
SeqId_19154_41	SERPINE2	Whole Blood	VTE	2	224039318	224039319	-3.1907	0.00142
SeqId_2190_55	F11	Artery Aorta	VTE	4	186265944	186265945	-6.004	1.93e-09
SeqId_2436_49	CXCL16	Whole Blood	VTE	17	4739921	4739922	-1.3239	0.186
SeqId_3029_52	CD209	Artery Aorta	VTE	19	7747563	7747564	2.154	0.0312
SeqId_3077_66	F10	Artery Aorta	VTE	13	113122813	113122814	1.1751	0.24
SeqId_3077_66	F10	Heart Atrial Appendage	VTE	13	113122813	113122814	-0.8428	0.399
SeqId_3077_66	F10	Heart Left Ventricle	VTE	13	113122813	113122814	-0.8669	0.386
SeqId_3194_36	GP6	Artery Coronary	VTE	19	55038263	55038264	2.1059	0.0352
SeqId_3194_36	GP6	Heart Atrial Appendage	VTE	19	55038263	55038264	1.98	0.0477
SeqId_4152_58	KLKB1	Artery Aorta	VTE	4	186226437	186226438	-0.3036	0.761
SeqId_4152_58	KLKB1	Artery Coronary	VTE	4	186226437	186226438	2.6383	0.00833
SeqId_4152_58	KLKB1	Heart Atrial Appendage	VTE	4	186226437	186226438	4.5105	6.47e-06
SeqId_4152_58	KLKB1	Heart Left Ventricle	VTE	4	186226437	186226438	4.3452	1.39e-05
SeqId_4152_58	KLKB1	Whole Blood	VTE	4	186226437	186226438	1.8752	0.0608
SeqId_4479_14	SERPING1	Whole Blood	VTE	11	57597386	57597387	2.4688	0.0136
SeqId_4878_3	F10	Artery Aorta	VTE	13	113122813	113122814	1.1751	0.24
SeqId_4878_3	F10	Heart Atrial Appendage	VTE	13	113122813	113122814	-0.8428	0.399
SeqId_4878_3	F10	Heart Left Ventricle	VTE	13	113122813	113122814	-0.8669	0.386
SeqId_6393_63	HSP90B1	Whole Blood	VTE	12	103930211	103930212	-0.4138	0.679
SeqId_7875_86	PLEK	Whole Blood	VTE	2	68365172	68365173	-2.0954	0.0361
SeqId_9253_52	ABO	Artery Aorta	VTE	9	133275213	133275214	12.1908	3.48e-34
SeqId_9253_52	ABO	Artery Coronary	VTE	9	133275213	133275214	19.7287	1.22e-86
SeqId_9253_52	ABO	Heart Atrial Appendage	VTE	9	133275213	133275214	17.9437	5.37e-72
SeqId_9253_52	ABO	Heart Left Ventricle	VTE	9	133275213	133275214	20.1649	1.99e-90
SeqId_9253_52	ABO	Whole Blood	VTE	9	133275213	133275214	-5.1584	2.49e-07
SeqId_9294_45	MFAP2	Artery Aorta	VTE	1	16980834	16980835	2.544	0.011
SeqId_9294_45	MFAP2	Artery Coronary	VTE	1	16980834	16980835	1.834	0.0667
SeqId_9294_45	MFAP2	Heart Atrial Appendage	VTE	1	16980834	16980835	3.557	0.000375
SeqId_9294_45	MFAP2	Heart Left Ventricle	VTE	1	16980834	16980835	3.2042	0.00135
SeqId_9815_5	ARHGAP1	Artery Aorta	VTE	11	46700598	46700599	-5.2154	1.83e-07
SeqId_9815_5	ARHGAP1	Artery Coronary	VTE	11	46700598	46700599	-5.9129	3.36e-09
SeqId_9815_5	ARHGAP1	Heart Atrial Appendage	VTE	11	46700598	46700599	-6.78	1.2e-11
SeqId_9815_5	ARHGAP1	Whole Blood	VTE	11	46700598	46700599	-3.299	0.00097
SeqId_12703_6	NEK7	Heart Left Ventricle	VV	1	198156962	198156963	1.8277	0.0676
SeqId_17814_8	BPNT1	-	VV	-	-	-	-	-
SeqId_19289_29	UROD	Artery Aorta	VV	1	45012146	45012147	3.1254	0.00178
SeqId_19289_29	UROD	Artery Coronary	VV	1	45012146	45012147	3.164	0.00156
SeqId_19289_29	UROD	Heart Atrial Appendage	VV	1	45012146	45012147	2.5128	0.012
SeqId_19289_29	UROD	Heart Left Ventricle	VV	1	45012146	45012147	1.5501	0.121
SeqId_19523_215	PARK7	Heart Atrial Appendage	VV	1	7954290	7954291	-4.2925	1.77e-05
SeqId_19523_215	PARK7	Heart Left Ventricle	VV	1	7954290	7954291	-3.295	0.000984
SeqId_19523_215	PARK7	Whole Blood	VV	1	7954290	7954291	-3.295	0.000984
SeqId_2474_54	APCS	-	VV	-	-	-	-	-
SeqId_2614_28	EFNA4	-	VV	-	-	-	-	-
SeqId_3324_51	LY9	-	VV	-	-	-	-	-
SeqId_5272_55	SHC1	Whole Blood	VV	1	154974394	154974395	1.1667	0.243
SeqId_7161_25	H6PD	Artery Aorta	VV	1	9234774	9234775	0.6676	0.504
SeqId_7161_25	H6PD	Artery Coronary	VV	1	9234774	9234775	-1.604	0.109
SeqId_7161_25	H6PD	Heart Atrial Appendage	VV	1	9234774	9234775	2.851	0.00436
SeqId_7161_25	H6PD	Heart Left Ventricle	VV	1	9234774	9234775	-1.1955	0.232
SeqId_7161_25	H6PD	Whole Blood	VV	1	9234774	9234775	-1.7188	0.0856
SeqId_9294_45	MFAP2	Artery Aorta	VV	1	16980834	16980835	5.4552	4.89e-08
SeqId_9294_45	MFAP2	Artery Coronary	VV	1	16980834	16980835	3.9655	7.32e-05
SeqId_9294_45	MFAP2	Heart Atrial Appendage	VV	1	16980834	16980835	6.6921	2.2e-11
SeqId_9294_45	MFAP2	Heart Left Ventricle	VV	1	16980834	16980835	6.0791	1.21e-09
SeqId_17821_20	NMT2	Artery Aorta	VV	10	15168692	15168693	-1.2011	0.23
SeqId_17821_20	NMT2	Heart Atrial Appendage	VV	10	15168692	15168693	-0.2187	0.827
SeqId_17821_20	NMT2	Heart Left Ventricle	VV	10	15168692	15168693	-2.7881	0.0053
SeqId_17821_20	NMT2	Whole Blood	VV	10	15168692	15168693	-3.3396	0.000839
SeqId_2637_77	MRC1	Whole Blood	VV	10	17809343	17809344	1.635	0.102
SeqId_12643_4	ARRB1	Heart Atrial Appendage	VV	11	75351704	75351705	-0.2969	0.767
SeqId_12643_4	ARRB1	Whole Blood	VV	11	75351704	75351705	-0.9884	0.323
SeqId_14112_40	RELT	Whole Blood	VV	11	73376263	73376264	3.351	0.000805
SeqId_6414_8	OAF	Heart Atrial Appendage	VV	11	120210766	120210767	-1.2763	0.202
SeqId_6414_8	OAF	Heart Left Ventricle	VV	11	120210766	120210767	-1.2422	0.214
SeqId_7922_5	ADM	-	VV	-	-	-	-	-
SeqId_13697_51	GPD1	-	VV	-	-	-	-	-
SeqId_18875_125	COL2A1	-	VV	-	-	-	-	-
SeqId_15391_114	GAS6	-	VV	-	-	-	-	-
SeqId_3457_57	POSTN	Artery Aorta	VV	13	37598843	37598844	-6.3394	2.31e-10
SeqId_3457_57	POSTN	Heart Left Ventricle	VV	13	37598843	37598844	-3.811	0.000138
SeqId_8900_28	NEO1	Whole Blood	VV	15	73051709	73051710	1.925	0.0542
SeqId_10088_37	APRT	Artery Aorta	VV	16	88811943	88811944	-0.3851	0.7
SeqId_10088_37	APRT	Heart Atrial Appendage	VV	16	88811943	88811944	1.13	0.257
SeqId_10088_37	APRT	Heart Left Ventricle	VV	16	88811943	88811944	-0.5095	0.61
SeqId_10088_37	APRT	Whole Blood	VV	16	88811943	88811944	-1.73	0.0836
SeqId_18922_27	CD68	-	VV	-	-	-	-	-
SeqId_6404_20	C1QL1	Heart Left Ventricle	VV	17	44968070	44968071	-2.8447	0.00444
SeqId_7218_87	ATP1B2	Artery Aorta	VV	17	7646626	7646627	-3.1466	0.00165
SeqId_7218_87	ATP1B2	Whole Blood	VV	17	7646626	7646627	-1.1356	0.256
SeqId_15573_110	NCAN	-	VV	-	-	-	-	-
SeqId_3166_92	CD33	Artery Aorta	VV	19	51225063	51225064	1.335	0.182
SeqId_3166_92	CD33	Whole Blood	VV	19	51225063	51225064	1.3361	0.182
SeqId_4374_45	GDF15	Whole Blood	VV	19	18374730	18374731	0.187	0.852
SeqId_3195_50	GNLY	Artery Aorta	VV	2	85694290	85694291	-3.5207	0.00043
SeqId_3195_50	GNLY	Artery Coronary	VV	2	85694290	85694291	-1.8787	0.0603
SeqId_3195_50	GNLY	Heart Atrial Appendage	VV	2	85694290	85694291	-3.9422	8.08e-05
SeqId_3195_50	GNLY	Heart Left Ventricle	VV	2	85694290	85694291	-2.348	0.0189
SeqId_3195_50	GNLY	Whole Blood	VV	2	85694290	85694291	-3.1593	0.00158
SeqId_8480_29	EFEMP1	-	VV	-	-	-	-	-
SeqId_11354_21	PLCB1	Artery Aorta	VV	20	8077250	8077251	1.9425	0.0521
SeqId_11354_21	PLCB1	Whole Blood	VV	20	8077250	8077251	-1.283	0.199
SeqId_18387_7	ST13	-	VV	-	-	-	-	-
SeqId_9216_100	PLXNB2	Heart Atrial Appendage	VV	22	50307626	50307627	-1.7602	0.0784
SeqId_9216_100	PLXNB2	Heart Left Ventricle	VV	22	50307626	50307627	-2.4096	0.016
SeqId_9216_100	PLXNB2	Whole Blood	VV	22	50307626	50307627	1.417	0.156
SeqId_13242_134	SHANK3	-	VV	-	-	-	-	-
SeqId_4407_10	MST1	Artery Aorta	VV	3	49689497	49689498	-0.2083	0.835
SeqId_4407_10	MST1	Artery Coronary	VV	3	49689497	49689498	0.693	0.488
SeqId_4407_10	MST1	Heart Atrial Appendage	VV	3	49689497	49689498	3.1115	0.00186
SeqId_4407_10	MST1	Heart Left Ventricle	VV	3	49689497	49689498	0.5666	0.571
SeqId_4407_10	MST1	Whole Blood	VV	3	49689497	49689498	-1.5569	0.119
SeqId_16805_5	PDE5A	Artery Aorta	VV	4	119628990	119628991	-3.7907	0.00015
SeqId_16805_5	PDE5A	Heart Atrial Appendage	VV	4	119628990	119628991	-4.5032	6.69e-06
SeqId_5256_86	PDE5A	Artery Aorta	VV	4	119628990	119628991	-3.7907	0.00015
SeqId_5256_86	PDE5A	Heart Atrial Appendage	VV	4	119628990	119628991	-4.5032	6.69e-06
SeqId_6383_90	TLL1	Artery Aorta	VV	4	165873257	165873258	3.1254	0.00178
SeqId_15385_116	FABP2	Heart Atrial Appendage	VV	4	119322389	119322390	3.867	0.00011
SeqId_15385_116	FABP2	Heart Left Ventricle	VV	4	119322389	119322390	3.867	0.00011
SeqId_15385_116	FABP2	Whole Blood	VV	4	119322389	119322390	3.899	9.66e-05
SeqId_8099_42	SPON2	-	VV	-	-	-	-	-
SeqId_13733_5	IL12B	-	VV	-	-	-	-	-
SeqId_18215_5	THG1L	Artery Aorta	VV	5	157731196	157731197	-1.245	0.213
SeqId_18215_5	THG1L	Heart Atrial Appendage	VV	5	157731196	157731197	-1.245	0.213
SeqId_18215_5	THG1L	Heart Left Ventricle	VV	5	157731196	157731197	-2.4967	0.0125
SeqId_3283_21	TGFBI	Whole Blood	VV	5	136028894	136028895	1.239	0.215
SeqId_4220_39	FER	Artery Aorta	VV	5	108747821	108747822	3.7608	0.000169
SeqId_4220_39	FER	Artery Coronary	VV	5	108747821	108747822	3.3264	0.00088
SeqId_5900_11	HINT1	Artery Aorta	VV	5	131171734	131171735	-2.9274	0.00342
SeqId_5900_11	HINT1	Heart Left Ventricle	VV	5	131171734	131171735	-3.589	0.000332
SeqId_5900_11	HINT1	Whole Blood	VV	5	131171734	131171735	2.631	0.00851
SeqId_3339_33	THBS2	Artery Aorta	VV	6	169254043	169254044	-5.2664	1.39e-07
SeqId_4209_60	VTA1	-	VV	-	-	-	-	-
SeqId_5749_53	CLPS	-	VV	-	-	-	-	-
SeqId_17224_12	OGN	Heart Atrial Appendage	VV	9	92404695	92404696	-3.0856	0.00203
SeqId_17224_12	OGN	Heart Left Ventricle	VV	9	92404695	92404696	-2.2732	0.023
SeqId_3421_54	TNFSF8	Whole Blood	VV	9	114930594	114930595	1.921	0.0547
SeqId_6451_64	ASPN	-	VV	-	-	-	-	-

## Sheet: TableS4
Supplementary Table S4. Associations between PWAS significant protein-coding genes and CMR traits identified by TWAS. Abbreviations: SeqId, sequence identifiers; CMR, cardiac magnetic resonance; CHR, chromosome; TWAS, transcriptome-wide association study. - Not available in TWAS analysis.
SeqId	Gene	Tissue	CMR trait	CHR	Start	End	TWAS.Z	TWAS.P
SeqId_10391_1	ANGPTL3	-	AAo_max_area	-	-	-	-	-
SeqId_11196_31	COL6A3	-	AAo_max_area	-	-	-	-	-
SeqId_13388_57	PCSK1	Artery Aorta	AAo_max_area	5	96434142	96434143	-2.2972	0.0216
SeqId_13388_57	PCSK1	Heart Atrial Appendage	AAo_max_area	5	96434142	96434143	-2.1957	0.0281
SeqId_16805_5	PDE5A	Artery Aorta	AAo_max_area	4	119628990	119628991	-0.8329	0.405
SeqId_16805_5	PDE5A	Heart Atrial Appendage	AAo_max_area	4	119628990	119628991	0.6329	0.527
SeqId_17764_108	RHOC	-	AAo_max_area	-	-	-	-	-
SeqId_18386_36	GLRX	Artery Aorta	AAo_max_area	5	95823004	95823005	-1.5282	0.126
SeqId_18386_36	GLRX	Heart Left Ventricle	AAo_max_area	5	95823004	95823005	-0.8539	0.393
SeqId_18386_36	GLRX	Whole Blood	AAo_max_area	5	95823004	95823005	-1.6453	0.0999
SeqId_18819_21	PPIC	Artery Aorta	AAo_max_area	5	123036740	123036741	-2.4783	0.0132
SeqId_18819_21	PPIC	Heart Atrial Appendage	AAo_max_area	5	123036740	123036741	-1.7453	0.0809
SeqId_18831_6	LRIG1	-	AAo_max_area	-	-	-	-	-
SeqId_19161_1	USP15	Artery Aorta	AAo_max_area	12	62260337	62260338	6.1981	5.72e-10
SeqId_19161_1	USP15	Heart Atrial Appendage	AAo_max_area	12	62260337	62260338	-2.9415	0.00327
SeqId_19161_1	USP15	Whole Blood	AAo_max_area	12	62260337	62260338	-2.25	0.0243
SeqId_2849_49	AIF1	Whole Blood	AAo_max_area	6	31615183	31615184	-0.2685	0.788
SeqId_4125_52	AGER	Artery Aorta	AAo_max_area	6	32184323	32184324	-0.7083	0.479
SeqId_4125_52	AGER	Artery Coronary	AAo_max_area	6	32184323	32184324	0.154	0.878
SeqId_4125_52	AGER	Heart Left Ventricle	AAo_max_area	6	32184323	32184324	0.4428	0.658
SeqId_4979_34	DPT	Artery Aorta	AAo_max_area	1	168729263	168729264	-3.9727	7.11e-05
SeqId_5092_51	JAG1	-	AAo_max_area	-	-	-	-	-
SeqId_5256_86	PDE5A	Artery Aorta	AAo_max_area	4	119628990	119628991	-0.8329	0.405
SeqId_5256_86	PDE5A	Heart Atrial Appendage	AAo_max_area	4	119628990	119628991	0.6329	0.527
SeqId_5483_1	RGMA	-	AAo_max_area	-	-	-	-	-
SeqId_7757_5	HLA-DQA2	Artery Aorta	AAo_max_area	6	32741341	32741342	2.1502	0.0315
SeqId_7757_5	HLA-DQA2	Artery Coronary	AAo_max_area	6	32741341	32741342	2.0288	0.0425
SeqId_7757_5	HLA-DQA2	Heart Atrial Appendage	AAo_max_area	6	32741341	32741342	1.8172	0.0692
SeqId_7757_5	HLA-DQA2	Heart Left Ventricle	AAo_max_area	6	32741341	32741342	1.7245	0.0846
SeqId_7757_5	HLA-DQA2	Whole Blood	AAo_max_area	6	32741341	32741342	2.0912	0.0365
SeqId_7999_23	ENTPD1	Artery Aorta	AAo_max_area	10	95711778	95711779	-1.679	0.0932
SeqId_7999_23	ENTPD1	Heart Left Ventricle	AAo_max_area	10	95711778	95711779	-2.1202	0.034
SeqId_7999_23	ENTPD1	Whole Blood	AAo_max_area	10	95711778	95711779	-3.291	0.000998
SeqId_8480_29	EFEMP1	-	AAo_max_area	-	-	-	-	-
SeqId_8794_13	DPEP1	Heart Atrial Appendage	AAo_max_area	16	89613307	89613308	-2.034	0.042
SeqId_10391_1	ANGPTL3	-	AAo_min_area	-	-	-	-	-
SeqId_11196_31	COL6A3	-	AAo_min_area	-	-	-	-	-
SeqId_13388_57	PCSK1	Artery Aorta	AAo_min_area	5	96434142	96434143	-2.4105	0.0159
SeqId_13388_57	PCSK1	Heart Atrial Appendage	AAo_min_area	5	96434142	96434143	-2.6466	0.00813
SeqId_16805_5	PDE5A	Artery Aorta	AAo_min_area	4	119628990	119628991	-0.9796	0.327
SeqId_16805_5	PDE5A	Heart Atrial Appendage	AAo_min_area	4	119628990	119628991	0.5995	0.549
SeqId_17764_108	RHOC	-	AAo_min_area	-	-	-	-	-
SeqId_18386_36	GLRX	Artery Aorta	AAo_min_area	5	95823004	95823005	-1.8475	0.0647
SeqId_18386_36	GLRX	Heart Left Ventricle	AAo_min_area	5	95823004	95823005	-0.8031	0.422
SeqId_18386_36	GLRX	Whole Blood	AAo_min_area	5	95823004	95823005	-1.3362	0.181
SeqId_18819_21	PPIC	Artery Aorta	AAo_min_area	5	123036740	123036741	-2.4369	0.0148
SeqId_18819_21	PPIC	Heart Atrial Appendage	AAo_min_area	5	123036740	123036741	-1.6229	0.105
SeqId_18831_6	LRIG1	-	AAo_min_area	-	-	-	-	-
SeqId_19161_1	USP15	Artery Aorta	AAo_min_area	12	62260337	62260338	6.3707	1.88e-10
SeqId_19161_1	USP15	Heart Atrial Appendage	AAo_min_area	12	62260337	62260338	-3.0026	0.00268
SeqId_19161_1	USP15	Whole Blood	AAo_min_area	12	62260337	62260338	-2.2413	0.025
SeqId_2849_49	AIF1	Whole Blood	AAo_min_area	6	31615183	31615184	-0.3047	0.761
SeqId_3054_3	HP	Heart Left Ventricle	AAo_min_area	16	72054591	72054592	-1.492	0.136
SeqId_3054_3	HP	Whole Blood	AAo_min_area	16	72054591	72054592	1.969	0.0489
SeqId_4125_52	AGER	Artery Aorta	AAo_min_area	6	32184323	32184324	-1.0089	0.313
SeqId_4125_52	AGER	Artery Coronary	AAo_min_area	6	32184323	32184324	0.165	0.869
SeqId_4125_52	AGER	Heart Left Ventricle	AAo_min_area	6	32184323	32184324	0.1748	0.861
SeqId_4979_34	DPT	Artery Aorta	AAo_min_area	1	168729263	168729264	-3.9152	9.03e-05
SeqId_5092_51	JAG1	-	AAo_min_area	-	-	-	-	-
SeqId_5256_86	PDE5A	Artery Aorta	AAo_min_area	4	119628990	119628991	-0.9796	0.327
SeqId_5256_86	PDE5A	Heart Atrial Appendage	AAo_min_area	4	119628990	119628991	0.5995	0.549
SeqId_5483_1	RGMA	-	AAo_min_area	-	-	-	-	-
SeqId_7757_5	HLA-DQA2	Artery Aorta	AAo_min_area	6	32741341	32741342	1.9892	0.0467
SeqId_7757_5	HLA-DQA2	Artery Coronary	AAo_min_area	6	32741341	32741342	1.8707	0.0614
SeqId_7757_5	HLA-DQA2	Heart Atrial Appendage	AAo_min_area	6	32741341	32741342	1.7079	0.0877
SeqId_7757_5	HLA-DQA2	Heart Left Ventricle	AAo_min_area	6	32741341	32741342	1.5296	0.126
SeqId_7757_5	HLA-DQA2	Whole Blood	AAo_min_area	6	32741341	32741342	1.8347	0.0665
SeqId_7905_30	HP	Heart Left Ventricle	AAo_min_area	16	72054591	72054592	-1.492	0.136
SeqId_7905_30	HP	Whole Blood	AAo_min_area	16	72054591	72054592	1.969	0.0489
SeqId_7999_23	ENTPD1	Artery Aorta	AAo_min_area	10	95711778	95711779	-1.85	0.0643
SeqId_7999_23	ENTPD1	Heart Left Ventricle	AAo_min_area	10	95711778	95711779	-2.3191	0.0204
SeqId_7999_23	ENTPD1	Whole Blood	AAo_min_area	10	95711778	95711779	-3.386	0.000709
SeqId_8345_27	GPX7	Artery Coronary	AAo_min_area	1	52602371	52602372	-3.8815	0.000104
SeqId_8345_27	GPX7	Heart Atrial Appendage	AAo_min_area	1	52602371	52602372	-4.241	2.23e-05
SeqId_8345_27	GPX7	Heart Left Ventricle	AAo_min_area	1	52602371	52602372	-3.7331	0.000189
SeqId_8345_27	GPX7	Whole Blood	AAo_min_area	1	52602371	52602372	-3.6207	0.000294
SeqId_8480_29	EFEMP1	-	AAo_min_area	-	-	-	-	-
SeqId_8794_13	DPEP1	Heart Atrial Appendage	AAo_min_area	16	89613307	89613308	-1.773	0.0762
SeqId_11196_31	COL6A3	-	DAo_max_area	-	-	-	-	-
SeqId_2730_58	MICA	Artery Aorta	DAo_max_area	6	31399783	31399784	2.007	0.0448
SeqId_2730_58	MICA	Artery Coronary	DAo_max_area	6	31399783	31399784	0.4919	0.623
SeqId_2730_58	MICA	Heart Atrial Appendage	DAo_max_area	6	31399783	31399784	2.4744	0.0133
SeqId_2730_58	MICA	Heart Left Ventricle	DAo_max_area	6	31399783	31399784	1.5556	0.12
SeqId_2730_58	MICA	Whole Blood	DAo_max_area	6	31399783	31399784	0.698	0.485
SeqId_2982_82	LGALS4	-	DAo_max_area	-	-	-	-	-
SeqId_4220_39	FER	Artery Aorta	DAo_max_area	5	108747821	108747822	4.7006	2.59e-06
SeqId_4220_39	FER	Artery Coronary	DAo_max_area	5	108747821	108747822	3.0859	0.00203
SeqId_8866_53	QPCTL	-	DAo_max_area	-	-	-	-	-
SeqId_11196_31	COL6A3	-	DAo_min_area	-	-	-	-	-
SeqId_2730_58	MICA	Artery Aorta	DAo_min_area	6	31399783	31399784	2.1717	0.0299
SeqId_2730_58	MICA	Artery Coronary	DAo_min_area	6	31399783	31399784	0.3512	0.725
SeqId_2730_58	MICA	Heart Atrial Appendage	DAo_min_area	6	31399783	31399784	2.5237	0.0116
SeqId_2730_58	MICA	Heart Left Ventricle	DAo_min_area	6	31399783	31399784	1.6736	0.0942
SeqId_2730_58	MICA	Whole Blood	DAo_min_area	6	31399783	31399784	0.3595	0.719
SeqId_2982_82	LGALS4	-	DAo_min_area	-	-	-	-	-
SeqId_3054_3	HP	Heart Left Ventricle	DAo_min_area	16	72054591	72054592	-0.533	0.594
SeqId_3054_3	HP	Whole Blood	DAo_min_area	16	72054591	72054592	1.0598	0.289
SeqId_4220_39	FER	Artery Aorta	DAo_min_area	5	108747821	108747822	4.78	1.79e-06
SeqId_4220_39	FER	Artery Coronary	DAo_min_area	5	108747821	108747822	3.0074	0.00263
SeqId_6382_17	MANBA	Artery Aorta	DAo_min_area	4	102760993	102760994	-3.751	0.000176
SeqId_6382_17	MANBA	Whole Blood	DAo_min_area	4	102760993	102760994	1.9042	0.0569
SeqId_7905_30	HP	Heart Left Ventricle	DAo_min_area	16	72054591	72054592	-0.533	0.594
SeqId_7905_30	HP	Whole Blood	DAo_min_area	16	72054591	72054592	1.0598	0.289
SeqId_8866_53	QPCTL	-	DAo_min_area	-	-	-	-	-
SeqId_9288_7	FKBP7	Artery Aorta	Ecc_AHA_1	2	178478599	178478600	-5.682	1.33e-08
SeqId_9288_7	FKBP7	Artery Coronary	Ecc_AHA_1	2	178478599	178478600	-4.8819	1.05e-06
SeqId_9288_7	FKBP7	Heart Atrial Appendage	Ecc_AHA_1	2	178478599	178478600	-4.9689	6.73e-07
SeqId_9288_7	FKBP7	Heart Left Ventricle	Ecc_AHA_1	2	178478599	178478600	-5.067	4.04e-07
SeqId_9288_7	FKBP7	Artery Aorta	Ecc_AHA_10	2	178478599	178478600	-5.4114	6.25e-08
SeqId_9288_7	FKBP7	Artery Coronary	Ecc_AHA_10	2	178478599	178478600	-4.6979	2.63e-06
SeqId_9288_7	FKBP7	Heart Atrial Appendage	Ecc_AHA_10	2	178478599	178478600	-4.9483	7.49e-07
SeqId_9288_7	FKBP7	Heart Left Ventricle	Ecc_AHA_10	2	178478599	178478600	-4.779	1.76e-06
SeqId_10816_150	PILRA	Artery Aorta	Ecc_AHA_14	7	100373444	100373445	1.6367	0.102
SeqId_10816_150	PILRA	Artery Coronary	Ecc_AHA_14	7	100373444	100373445	1.6568	0.0976
SeqId_10816_150	PILRA	Heart Atrial Appendage	Ecc_AHA_14	7	100373444	100373445	1.558	0.119
SeqId_10816_150	PILRA	Heart Left Ventricle	Ecc_AHA_14	7	100373444	100373445	1.6384	0.101
SeqId_2849_49	AIF1	Whole Blood	Ecc_AHA_14	6	31615183	31615184	-0.3681	0.713
SeqId_6402_8	PILRA	Artery Aorta	Ecc_AHA_14	7	100373444	100373445	1.6367	0.102
SeqId_6402_8	PILRA	Artery Coronary	Ecc_AHA_14	7	100373444	100373445	1.6568	0.0976
SeqId_6402_8	PILRA	Heart Atrial Appendage	Ecc_AHA_14	7	100373444	100373445	1.558	0.119
SeqId_6402_8	PILRA	Heart Left Ventricle	Ecc_AHA_14	7	100373444	100373445	1.6384	0.101
SeqId_15462_28	CD8A	Whole Blood	Ecc_AHA_2	2	86808395	86808396	-0.1016	0.919
SeqId_15462_28	CD8A	Whole Blood	Ecc_AHA_8	2	86808395	86808396	-0.7809	0.435
SeqId_15526_33	GSS	Heart Atrial Appendage	Ecc_AHA_8	20	34955816	34955817	-1.492	0.136
SeqId_15526_33	GSS	Heart Left Ventricle	Ecc_AHA_8	20	34955816	34955817	-1.5011	0.133
SeqId_15526_33	GSS	Heart Atrial Appendage	Ecc_global	20	34955816	34955817	-0.656	0.512
SeqId_15526_33	GSS	Heart Left Ventricle	Ecc_global	20	34955816	34955817	-0.6053	0.545
SeqId_4297_62	SPON1	Artery Coronary	Ecc_global	11	13962688	13962689	-4.1727	3.01e-05
SeqId_4297_62	SPON1	Heart Atrial Appendage	Ecc_global	11	13962688	13962689	-5.0573	4.25e-07
SeqId_4297_62	SPON1	Heart Left Ventricle	Ecc_global	11	13962688	13962689	-5.1	3.4e-07
SeqId_8255_34	IRAG1	Artery Aorta	Ell_1	11	10693987	10693988	0.9132	0.361
SeqId_8866_53	QPCTL	-	Ell_1	-	-	-	-	-
SeqId_4157_2	F2	Artery Coronary	Err_AHA_1	11	46719179	46719180	0.1489	0.882
SeqId_7060_2	ERO1A	Whole Blood	Err_AHA_8	14	52695899	52695900	-0.0246	0.98
SeqId_8866_53	QPCTL	-	Err_AHA_8	-	-	-	-	-
SeqId_10816_150	PILRA	Artery Aorta	Err_AHA_9	7	100373444	100373445	-2.6309	0.00852
SeqId_10816_150	PILRA	Artery Coronary	Err_AHA_9	7	100373444	100373445	-2.615	0.00892
SeqId_10816_150	PILRA	Heart Atrial Appendage	Err_AHA_9	7	100373444	100373445	-2.557	0.0106
SeqId_10816_150	PILRA	Heart Left Ventricle	Err_AHA_9	7	100373444	100373445	-2.603	0.00924
SeqId_11493_169	DYNLL2	Heart Atrial Appendage	Err_AHA_9	17	58083414	58083415	-2.0522	0.0402
SeqId_11493_169	DYNLL2	Whole Blood	Err_AHA_9	17	58083414	58083415	-4.13	3.58e-05
SeqId_6402_8	PILRA	Artery Aorta	Err_AHA_9	7	100373444	100373445	-2.6309	0.00852
SeqId_6402_8	PILRA	Artery Coronary	Err_AHA_9	7	100373444	100373445	-2.615	0.00892
SeqId_6402_8	PILRA	Heart Atrial Appendage	Err_AHA_9	7	100373444	100373445	-2.557	0.0106
SeqId_6402_8	PILRA	Heart Left Ventricle	Err_AHA_9	7	100373444	100373445	-2.603	0.00924
SeqId_8409_3	RSPO2	Artery Aorta	LAV_max	8	108083647	108083648	-4.1902	2.79e-05
SeqId_8409_3	RSPO2	Artery Coronary	LAV_max	8	108083647	108083648	-2.518	0.0118
SeqId_8409_3	RSPO2	Heart Atrial Appendage	LAV_max	8	108083647	108083648	-3.415	0.000638
SeqId_8866_53	QPCTL	-	LAV_max	-	-	-	-	-
SeqId_8866_53	QPCTL	-	LAV_min	-	-	-	-	-
SeqId_4125_52	AGER	Artery Aorta	LVCO	6	32184323	32184324	0.9132	0.361
SeqId_4125_52	AGER	Artery Coronary	LVCO	6	32184323	32184324	-0.023	0.982
SeqId_4125_52	AGER	Heart Left Ventricle	LVCO	6	32184323	32184324	1.4852	0.137
SeqId_5346_24	CPNE1	Artery Aorta	LVCO	20	35664758	35664759	3.2358	0.00121
SeqId_5346_24	CPNE1	Artery Coronary	LVCO	20	35664758	35664759	3.1849	0.00145
SeqId_5346_24	CPNE1	Heart Atrial Appendage	LVCO	20	35664758	35664759	3.2628	0.0011
SeqId_5346_24	CPNE1	Heart Left Ventricle	LVCO	20	35664758	35664759	3.3041	0.000953
SeqId_5346_24	CPNE1	Whole Blood	LVCO	20	35664758	35664759	3.1723	0.00151
SeqId_8255_34	IRAG1	Artery Aorta	LVCO	11	10693987	10693988	-0.4735	0.636
SeqId_12395_86	DARS2	Artery Aorta	LVEDV	1	173824502	173824503	-3.0038	0.00267
SeqId_12395_86	DARS2	Artery Coronary	LVEDV	1	173824502	173824503	-2.8537	0.00432
SeqId_12395_86	DARS2	Heart Atrial Appendage	LVEDV	1	173824502	173824503	-3.1931	0.00141
SeqId_12395_86	DARS2	Heart Left Ventricle	LVEDV	1	173824502	173824503	-3.0048	0.00266
SeqId_7922_5	ADM	-	LVEDV	-	-	-	-	-
SeqId_9288_7	FKBP7	Artery Aorta	LVEDV	2	178478599	178478600	-6.1427	8.11e-10
SeqId_9288_7	FKBP7	Artery Coronary	LVEDV	2	178478599	178478600	-5.5882	2.29e-08
SeqId_9288_7	FKBP7	Heart Atrial Appendage	LVEDV	2	178478599	178478600	-5.9685	2.39e-09
SeqId_9288_7	FKBP7	Heart Left Ventricle	LVEDV	2	178478599	178478600	-5.786	7.21e-09
SeqId_15526_33	GSS	Heart Atrial Appendage	LVEF	20	34955816	34955817	1.609	0.108
SeqId_15526_33	GSS	Heart Left Ventricle	LVEF	20	34955816	34955817	1.6507	0.0988
SeqId_2737_22	CCN3	Heart Left Ventricle	LVEF	8	119416305	119416306	-3.2585	0.00112
SeqId_7922_5	ADM	-	LVEF	-	-	-	-	-
SeqId_12395_86	DARS2	Artery Aorta	LVESV	1	173824502	173824503	-2.75	0.00596
SeqId_12395_86	DARS2	Artery Coronary	LVESV	1	173824502	173824503	-2.5418	0.011
SeqId_12395_86	DARS2	Heart Atrial Appendage	LVESV	1	173824502	173824503	-2.6037	0.00922
SeqId_12395_86	DARS2	Heart Left Ventricle	LVESV	1	173824502	173824503	-2.5995	0.00934
SeqId_15526_33	GSS	Heart Atrial Appendage	LVESV	20	34955816	34955817	-1.94	0.0524
SeqId_15526_33	GSS	Heart Left Ventricle	LVESV	20	34955816	34955817	-1.9851	0.0471
SeqId_2737_22	CCN3	Heart Left Ventricle	LVESV	8	119416305	119416306	3.6022	0.000316
SeqId_4297_62	SPON1	Artery Coronary	LVESV	11	13962688	13962689	-3.8201	0.000133
SeqId_4297_62	SPON1	Heart Atrial Appendage	LVESV	11	13962688	13962689	-4.8562	1.2e-06
SeqId_4297_62	SPON1	Heart Left Ventricle	LVESV	11	13962688	13962689	-4.838	1.31e-06
SeqId_7922_5	ADM	-	LVESV	-	-	-	-	-
SeqId_9288_7	FKBP7	Artery Aorta	LVESV	2	178478599	178478600	-6.6486	2.96e-11
SeqId_9288_7	FKBP7	Artery Coronary	LVESV	2	178478599	178478600	-5.9715	2.35e-09
SeqId_9288_7	FKBP7	Heart Atrial Appendage	LVESV	2	178478599	178478600	-6.4545	1.09e-10
SeqId_9288_7	FKBP7	Heart Left Ventricle	LVESV	2	178478599	178478600	-6.211	5.26e-10
SeqId_3340_53	THBS4	Heart Atrial Appendage	LVM	5	79991310	79991311	0.8318	0.406
SeqId_3340_53	THBS4	Heart Left Ventricle	LVM	5	79991310	79991311	-0.528	0.597
SeqId_3340_53	THBS4	Whole Blood	LVM	5	79991310	79991311	0.291	0.771
SeqId_7551_33	LRRC32	Whole Blood	LVM	11	76670746	76670747	2.2734	0.023
SeqId_9288_7	FKBP7	Artery Aorta	LVM	2	178478599	178478600	-7.2603	3.86e-13
SeqId_9288_7	FKBP7	Artery Coronary	LVM	2	178478599	178478600	-6.4628	1.03e-10
SeqId_9288_7	FKBP7	Heart Atrial Appendage	LVM	2	178478599	178478600	-7.0789	1.45e-12
SeqId_9288_7	FKBP7	Heart Left Ventricle	LVM	2	178478599	178478600	-6.674	2.49e-11
SeqId_9826_135	FHIT	Heart Atrial Appendage	LVM	3	61251458	61251459	1.4599	0.144
SeqId_10940_25	SRL	Heart Atrial Appendage	RVEDV	16	4242079	4242080	1.6211	0.105
SeqId_19289_29	UROD	Artery Aorta	RVEDV	1	45012146	45012147	3.8645	0.000111
SeqId_19289_29	UROD	Artery Coronary	RVEDV	1	45012146	45012147	3.784	0.000154
SeqId_19289_29	UROD	Heart Atrial Appendage	RVEDV	1	45012146	45012147	3.7129	0.000205
SeqId_19289_29	UROD	Heart Left Ventricle	RVEDV	1	45012146	45012147	2.405	0.0162
SeqId_3366_51	ECM1	Artery Aorta	RVEDV	1	150508061	150508062	1.2774	0.201
SeqId_3366_51	ECM1	Heart Atrial Appendage	RVEDV	1	150508061	150508062	-2.8197	0.00481
SeqId_3366_51	ECM1	Whole Blood	RVEDV	1	150508061	150508062	-0.7356	0.462
SeqId_5491_12	SPOCK2	Artery Aorta	RVEDV	10	72089031	72089032	-1.989	0.0467
SeqId_5491_12	SPOCK2	Heart Left Ventricle	RVEDV	10	72089031	72089032	-3.614	0.000302
SeqId_5491_12	SPOCK2	Whole Blood	RVEDV	10	72089031	72089032	4.123	3.74e-05
SeqId_9196_8	LGALS7	Heart Atrial Appendage	RVEDV	19	38773491	38773492	-3.1007	0.00193
SeqId_9288_7	FKBP7	Artery Aorta	RVEDV	2	178478599	178478600	-5.1747	2.28e-07
SeqId_9288_7	FKBP7	Artery Coronary	RVEDV	2	178478599	178478600	-4.5264	6e-06
SeqId_9288_7	FKBP7	Heart Atrial Appendage	RVEDV	2	178478599	178478600	-4.9371	7.93e-07
SeqId_9288_7	FKBP7	Heart Left Ventricle	RVEDV	2	178478599	178478600	-4.814	1.48e-06
SeqId_9826_135	FHIT	Heart Atrial Appendage	RVEDV	3	61251458	61251459	0.9855	0.324
SeqId_15526_33	GSS	Heart Atrial Appendage	RVEF	20	34955816	34955817	0.96	0.337
SeqId_15526_33	GSS	Heart Left Ventricle	RVEF	20	34955816	34955817	1.0065	0.314
SeqId_15596_7	HEXIM1	Artery Aorta	RVEF	17	45148501	45148502	-5.0639	4.11e-07
SeqId_3186_2	C2	Artery Aorta	RVEF	6	31897784	31897785	2.7487	0.00598
SeqId_3186_2	C2	Whole Blood	RVEF	6	31897784	31897785	1.5952	0.111
SeqId_6414_8	OAF	Heart Atrial Appendage	RVEF	11	120210766	120210767	2.3557	0.0185
SeqId_6414_8	OAF	Heart Left Ventricle	RVEF	11	120210766	120210767	2.4575	0.014
SeqId_3366_51	ECM1	Artery Aorta	RVESV	1	150508061	150508062	1.2349	0.217
SeqId_3366_51	ECM1	Heart Atrial Appendage	RVESV	1	150508061	150508062	-2.2183	0.0265
SeqId_3366_51	ECM1	Whole Blood	RVESV	1	150508061	150508062	-1.4849	0.138
SeqId_9288_7	FKBP7	Artery Aorta	RVESV	2	178478599	178478600	-5.6987	1.21e-08
SeqId_9288_7	FKBP7	Artery Coronary	RVESV	2	178478599	178478600	-4.8685	1.12e-06
SeqId_9288_7	FKBP7	Heart Atrial Appendage	RVESV	2	178478599	178478600	-5.3824	7.35e-08
SeqId_9288_7	FKBP7	Heart Left Ventricle	RVESV	2	178478599	178478600	-5.203	1.96e-07
SeqId_9297_12	B3GNT8	Artery Aorta	RVESV	19	41428729	41428730	2.031	0.0423
SeqId_9297_12	B3GNT8	Heart Left Ventricle	RVESV	19	41428729	41428730	2.031	0.0423
SeqId_9826_135	FHIT	Heart Atrial Appendage	RVESV	3	61251458	61251459	0.1156	0.908
SeqId_17380_2	UBE2K	Artery Aorta	WT_AHA_15	4	39698043	39698044	2.922	0.00348
SeqId_17380_2	UBE2K	Whole Blood	WT_AHA_15	4	39698043	39698044	-0.329	0.742
SeqId_6461_54	APOC3	-	WT_AHA_3	-	-	-	-	-
SeqId_3484_60	AGT	Artery Aorta	WT_AHA_5	1	230714296	230714297	-0.8861	0.376
SeqId_3340_53	THBS4	Heart Atrial Appendage	WT_AHA_6	5	79991310	79991311	1.1243	0.261
SeqId_3340_53	THBS4	Heart Left Ventricle	WT_AHA_6	5	79991310	79991311	-0.458	0.647
SeqId_3340_53	THBS4	Whole Blood	WT_AHA_6	5	79991310	79991311	1.298	0.194
SeqId_3340_53	THBS4	Heart Atrial Appendage	WT_global	5	79991310	79991311	0.7619	0.446
SeqId_3340_53	THBS4	Heart Left Ventricle	WT_global	5	79991310	79991311	-1.469	0.142
SeqId_3340_53	THBS4	Whole Blood	WT_global	5	79991310	79991311	0.707	0.48
SeqId_3484_60	AGT	Artery Aorta	WT_global	1	230714296	230714297	-0.81	0.418

## Sheet: TableS5
Supplementary Table S5. Primary Mendelian randomization results of 342 protein-CVD pairs. Abbreviations: SeqId: sequence identifier; CVD, cardiovascular disease; nSNP, the number of instrumental SNPs selected for Mendelian randomization analysis; PVE, proportion of variance of phenotype explained by variants; OR, odds ratio; 95%CI: 95% confidential interval; FDR, false discovery rate. IVW-F, inve…
SeqId	Gene	CVD	nSNP	F	PVE	Method	OR (95%CI)	P	FDR-corrected P	Method	OR (95%CI)	P	FDR-corrected P	Method	OR (95%CI)	P	FDR-corrected P
SeqId_13133_73	LTBP4	AA	2	53.1607	0.0145	IVW-F	1.8952 (1.5281, 2.3504）	5.87e-09	2.2e-07	MR-Egger	-	-	-	Weighted median	-	-	-
SeqId_15602_43	IL6R	AA	16	355.263	0.4413	IVW-R	0.9305 (0.8879, 0.975）	0.00253	0.00496	MR-Egger	0.9456 (0.8667, 1.0317)	0.208	0.208	Weighted median	0.9435 (0.9046, 0.984)	0.00674	0.0108
SeqId_2737_22	CCN3	AA	2	60.3039	0.0165	IVW-F	0.6759 (0.5427, 0.8417）	0.000468	0.00158	MR-Egger	-	-	-	Weighted median	-	-	-
SeqId_4220_39	FER	AA	3	67.7892	0.0274	IVW-F	1.4045 (1.2047, 1.6374）	1.43e-05	0.000121	MR-Egger	1.494 (1.034, 2.1586)	0.0325	0.0975	Weighted median	1.3907 (1.1763, 1.6442)	0.000113	0.000543
SeqId_5231_79	PCSK9	AA	3	119.341	0.0473	IVW-F	1.1659 (1.0758, 1.2634）	0.000183	0.000731	MR-Egger	1.1159 (0.9875, 1.2611)	0.0786	0.118	Weighted median	1.164 (1.068, 1.2686)	0.000544	0.00178
SeqId_10070_22	PLCG2	AF	3	119.21	0.0473	IVW-F	1.0879 (1.0219, 1.1581）	0.00832	0.0129	MR-Egger	0.8588 (0.6722, 1.0971)	0.223	0.359	Weighted median	1.0828 (1.008, 1.1631)	0.0293	0.0381
SeqId_12508_9	CHMP3	AF	1	26.5491	0.0037	Ward Ratio	1.213 (0.9837, 1.4957）	0.0709	0.0818	MR-Egger	-	-	-	Weighted median	-	-	-
SeqId_12575_30	MTHFD1	AF	3	69.6229	0.0282	IVW-F	1.2056 (1.1084, 1.3113）	1.3e-05	0.000115	MR-Egger	1.2063 (0.8982, 1.6201)	0.213	0.359	Weighted median	1.2068 (1.0972, 1.3272)	0.000108	0.000536
SeqId_12675_14	DARS1	AF	2	198.767	0.0523	IVW-F	0.9037 (0.8525, 0.9579）	0.000655	0.00196	MR-Egger	-	-	-	Weighted median	-	-	-
SeqId_13123_3	FLRT3	AF	12	350.837	0.369	IVW-R	1.0569 (1.0271, 1.0876）	0.000153	0.000663	MR-Egger	1.0405 (0.9464, 1.144)	0.411	0.542	Weighted median	1.0564 (1.0273, 1.0863)	0.000116	0.000543
SeqId_13126_52	DSC2	AF	7	101.706	0.0899	IVW-R	0.92 (0.874, 0.9685）	0.00146	0.00339	MR-Egger	0.8321 (0.7078, 0.9783)	0.026	0.0628	Weighted median	0.9326 (0.8769, 0.9919)	0.0265	0.0348
SeqId_13657_2	PNKP	AF	1	36.182	0.005	Ward Ratio	1.3691 (1.1266, 1.6638）	0.00158	0.0036	MR-Egger	-	-	-	Weighted median	-	-	-
SeqId_14133_93	IL1R2	AF	7	195.609	0.1597	IVW-R	1.0511 (1.0173, 1.086）	0.00278	0.00529	MR-Egger	1.095 (1.0228, 1.1723)	0.00912	0.0441	Weighted median	1.0603 (1.0236, 1.0984)	0.00114	0.0029
SeqId_15483_377	AGRN	AF	1	319.344	0.0424	Ward Ratio	1.139 (1.0664, 1.2166）	0.000108	0.000534	MR-Egger	-	-	-	Weighted median	-	-	-
SeqId_15602_43	IL6R	AF	16	355.263	0.4413	IVW-R	0.9625 (0.9255, 1.0009）	0.0558	0.0664	MR-Egger	0.9414 (0.8759, 1.0118)	0.101	0.195	Weighted median	0.9602 (0.9379, 0.9831)	0.000744	0.00224
SeqId_15626_223	HSPG2	AF	4	144.177	0.0741	IVW-R	1.1229 (1.0051, 1.2545）	0.0404	0.0492	MR-Egger	1.0687 (0.901, 1.2677)	0.445	0.562	Weighted median	1.0919 (1.0268, 1.1612)	0.00507	0.00892
SeqId_16055_3	CFHR5	AF	7	152.989	0.1294	IVW-R	0.9344 (0.8969, 0.9734）	0.00116	0.00301	MR-Egger	0.902 (0.8322, 0.9776)	0.012	0.0496	Weighted median	0.9326 (0.887, 0.9806)	0.00643	0.0104
SeqId_16060_99	NID2	AF	9	160.423	0.167	IVW-R	1.0415 (1.0031, 1.0815）	0.034	0.0424	MR-Egger	1.0744 (1.0093, 1.1436)	0.0244	0.0628	Weighted median	1.0527 (1.014, 1.0928)	0.00713	0.0112
SeqId_16914_104	CD14	AF	5	82.2144	0.054	IVW-R	0.886 (0.8374, 0.9375）	2.69e-05	0.000192	MR-Egger	0.8315 (0.579, 1.1941)	0.318	0.461	Weighted median	0.8863 (0.8309, 0.9455)	0.000251	0.000958
SeqId_17164_15	ANXA4	AF	2	342.124	0.0867	IVW-F	1.0868 (1.042, 1.1336）	0.000107	0.000534	MR-Egger	-	-	-	Weighted median	-	-	-
SeqId_17325_10	GUK1	AF	5	265.748	0.1557	IVW-R	0.9585 (0.9314, 0.9864）	0.00375	0.00665	MR-Egger	0.9549 (0.9186, 0.9927)	0.0197	0.0608	Weighted median	0.9579 (0.9299, 0.9866)	0.00437	0.00807
SeqId_18220_141	SRA1	AF	5	202.521	0.1232	IVW-R	0.9187 (0.8698, 0.9702）	0.00234	0.00476	MR-Egger	0.9671 (0.836, 1.1187)	0.652	0.713	Weighted median	0.9215 (0.8828, 0.9619)	0.00019	0.000808
SeqId_19557_3	KLB	AF	13	195.079	0.2605	IVW-R	1.062 (1.0267, 1.0985）	0.000491	0.00164	MR-Egger	0.985 (0.935, 1.0376)	0.569	0.666	Weighted median	1.0625 (1.0275, 1.0987)	0.000394	0.00139
SeqId_2614_28	EFNA4	AF	1	37.2793	0.0051	Ward Ratio	0.5798 (0.4791, 0.7017）	2.15e-08	7.16e-07	MR-Egger	-	-	-	Weighted median	-	-	-
SeqId_2730_58	MICA	AF	11	747.242	0.533	IVW-R	1.0294 (0.9942, 1.0658）	0.103	0.117	MR-Egger	1.0414 (0.9572, 1.133)	0.345	0.477	Weighted median	1.0458 (1.0145, 1.0781)	0.00387	0.0073
SeqId_2837_3	MET	AF	-	-	-	-	-	-	-	MR-Egger	-	-	-	Weighted median	-	-	-
SeqId_3212_30	ASAH2	AF	13	265.009	0.3237	IVW-R	0.9509 (0.9131, 0.9903）	0.015	0.0216	MR-Egger	0.9841 (0.9062, 1.0687)	0.703	0.728	Weighted median	0.9469 (0.916, 0.9788)	0.00125	0.00308
SeqId_3435_53	FN1	AF	3	95.2086	0.0381	IVW-F	0.907 (0.843, 0.9759）	0.00895	0.0138	MR-Egger	0.9514 (0.5736, 1.5782)	0.847	0.847	Weighted median	0.89 (0.8192, 0.9669)	0.00585	0.00965
SeqId_3484_60	AGT	AF	6	82.6908	0.0644	IVW-R	1.1151 (1.0348, 1.2016）	0.00428	0.00735	MR-Egger	1.2229 (0.9999, 1.4957)	0.0501	0.112	Weighted median	1.1346 (1.0663, 1.2073)	6.69e-05	0.00035
SeqId_4141_79	CXCL10	AF	1	26.3433	0.0036	Ward Ratio	0.9237 (0.7448, 1.1456）	0.47	0.491	MR-Egger	-	-	-	Weighted median	-	-	-
SeqId_4187_49	PGD	AF	1	260.83	0.0349	Ward Ratio	1.0984 (1.0451, 1.1543）	0.000215	0.000838	MR-Egger	-	-	-	Weighted median	-	-	-
SeqId_4297_62	SPON1	AF	9	161.311	0.1677	IVW-R	1.0745 (1.0402, 1.11）	1.45e-05	0.000121	MR-Egger	1.1057 (1.0457, 1.1692)	0.000418	0.00303	Weighted median	1.0786 (1.0402, 1.1184)	4.2e-05	0.000256
SeqId_5231_79	PCSK9	AF	3	119.341	0.0473	IVW-F	1.0971 (1.049, 1.1474）	5.09e-05	0.000305	MR-Egger	1.1131 (1.0163, 1.2192)	0.021	0.0608	Weighted median	1.1053 (1.0539, 1.1591)	3.72e-05	0.000235
SeqId_5272_55	SHC1	AF	1	57.8071	0.008	Ward Ratio	1.1708 (1.0325, 1.3277）	0.014	0.0207	MR-Egger	-	-	-	Weighted median	-	-	-
SeqId_5337_64	CD86	AF	-	-	-	-	-	-	-	MR-Egger	-	-	-	Weighted median	-	-	-
SeqId_5532_53	FGFR1	AF	4	48.7004	0.0263	IVW-R	1.0971 (1.0091, 1.1927）	0.0297	0.0377	MR-Egger	0.6388 (0.0844, 4.8328)	0.664	0.713	Weighted median	1.1043 (1.0026, 1.2162)	0.0441	0.0553
SeqId_6382_17	MANBA	AF	5	390.343	0.2131	IVW-R	1.0426 (0.9958, 1.0916）	0.0749	0.0858	MR-Egger	1.1196 (1.0286, 1.2187)	0.00901	0.0441	Weighted median	1.0396 (0.9994, 1.0815)	0.0539	0.0662
SeqId_6461_54	APOC3	AF	1	48.1183	0.0066	Ward Ratio	1.2492 (1.0796, 1.4455）	0.00281	0.00529	MR-Egger	-	-	-	Weighted median	-	-	-
SeqId_7083_74	MATN4	AF	3	146.47	0.0575	IVW-F	0.9505 (0.901, 1.0027）	0.0627	0.0735	MR-Egger	0.9265 (0.7096, 1.2095)	0.574	0.666	Weighted median	0.9495 (0.8981, 1.0037)	0.0673	0.081
SeqId_8099_42	SPON2	AF	8	226.786	0.2012	IVW-R	1.058 (1.0264, 1.0905）	0.000267	0.00101	MR-Egger	1.0465 (0.9957, 1.0999)	0.0736	0.152	Weighted median	1.0578 (1.0228, 1.094)	0.00105	0.00277
SeqId_8288_27	APOH	AF	3	450.133	0.1578	IVW-F	0.9134 (0.8647, 0.9649）	0.00121	0.00305	MR-Egger	0.8537 (0.7923, 0.92)	3.35e-05	0.000972	Weighted median	0.8984 (0.8466, 0.9533)	0.000405	0.00139
SeqId_8794_13	DPEP1	AF	10	42.9239	0.0562	IVW-R	0.9636 (0.904, 1.0271）	0.255	0.277	MR-Egger	0.9002 (0.7442, 1.089)	0.279	0.426	Weighted median	0.9737 (0.8986, 1.0552)	0.516	0.537
SeqId_8969_49	CD14	AF	5	81.8965	0.0538	IVW-R	0.8855 (0.8362, 0.9377）	3.18e-05	0.000212	MR-Egger	0.7373 (0.4992, 1.0891)	0.126	0.228	Weighted median	0.8819 (0.8261, 0.9416)	0.000167	0.000729
SeqId_9253_52	ABO	AF	13	256.762	0.3168	IVW-R	0.9738 (0.9511, 0.9971）	0.0277	0.0358	MR-Egger	0.9475 (0.9209, 0.9749)	0.000208	0.00201	Weighted median	0.9646 (0.942, 0.9876)	0.00276	0.00561
SeqId_9288_7	FKBP7	AF	5	323.882	0.1835	IVW-R	1.0709 (1.0267, 1.117）	0.00145	0.00339	MR-Egger	1.1653 (1.0789, 1.2585)	9.88e-05	0.00143	Weighted median	1.0825 (1.0467, 1.1194)	3.81e-06	3.67e-05
SeqId_9713_67	PDGFRL	AF	5	114.575	0.0736	IVW-R	0.9104 (0.8674, 0.9555）	0.000141	0.000623	MR-Egger	0.9236 (0.865, 0.9862)	0.0175	0.0608	Weighted median	0.9129 (0.8652, 0.9632)	0.00087	0.00249
SeqId_10851_77	EBI3	AP	6	544.809	0.3121	IVW-R	0.9673 (0.9347, 1.0011）	0.0576	0.0668	MR-Egger	0.9469 (0.9094, 0.986)	0.00826	0.0495	Weighted median	0.9657 (0.9447, 0.9873)	0.00197	0.00417
SeqId_14675_20	EIF4B	AP	1	35.1778	0.0049	Ward Ratio	0.8393 (0.7337, 0.9602）	0.0107	0.0141	MR-Egger	-	-	-	Weighted median	-	-	-
SeqId_15299_102	MESD	AP	2	88.3577	0.0239	IVW-F	0.8866 (0.8119, 0.9683）	0.00742	0.0102	MR-Egger	-	-	-	Weighted median	-	-	-
SeqId_15363_32	APOA5	AP	6	253.188	0.1741	IVW-R	1.0145 (0.9541, 1.0787）	0.646	0.669	MR-Egger	1.024 (0.9342, 1.1224)	0.613	0.864	Weighted median	1.0334 (1.005, 1.0626)	0.0207	0.0233
SeqId_15573_110	NCAN	AP	1	226.45	0.0304	Ward Ratio	1.1753 (1.0871, 1.2706）	4.94e-05	0.000239	MR-Egger	-	-	-	Weighted median	-	-	-
SeqId_15602_43	IL6R	AP	16	355.263	0.4413	IVW-R	0.9583 (0.9335, 0.9838）	0.00147	0.00328	MR-Egger	0.9582 (0.9122, 1.0065)	0.0885	0.28	Weighted median	0.9719 (0.9506, 0.9936)	0.0116	0.0139
SeqId_2844_53	TIE1	AP	1	230.309	0.031	Ward Ratio	0.8901 (0.8274, 0.9575）	0.00177	0.00367	MR-Egger	-	-	-	Weighted median	-	-	-
SeqId_3348_49	BMP1	AP	3	41.1451	0.0168	IVW-F	0.8882 (0.8189, 0.9634）	0.00424	0.0065	MR-Egger	0.9553 (0.7215, 1.2647)	0.749	0.868	Weighted median	0.8792 (0.7993, 0.9671)	0.00809	0.0114
SeqId_3435_53	FN1	AP	3	95.2086	0.0381	IVW-F	0.8908 (0.8329, 0.9527）	0.000742	0.0018	MR-Egger	0.859 (0.6067, 1.2161)	0.391	0.704	Weighted median	0.8663 (0.8039, 0.9336)	0.000169	0.00102
SeqId_3516_60	CXCL12	AP	3	55.0196	0.0224	IVW-F	1.146 (1.0495, 1.2514）	0.00238	0.00461	MR-Egger	1.311 (0.29, 5.927)	0.725	0.868	Weighted median	1.1058 (0.9881, 1.2376)	0.0798	0.0845
SeqId_3710_49	PLG	AP	11	152.99	0.1894	IVW-R	0.9883 (0.9297, 1.0506）	0.706	0.706	MR-Egger	1.0167 (0.9093, 1.1368)	0.771	0.868	Weighted median	0.9667 (0.9213, 1.0143)	0.167	0.167
SeqId_3796_79	ANGPTL4	AP	1	106.124	0.0145	Ward Ratio	1.2644 (1.1516, 1.3884）	8.78e-07	6.36e-06	MR-Egger	-	-	-	Weighted median	-	-	-
SeqId_4220_39	FER	AP	3	67.7892	0.0274	IVW-F	0.8788 (0.8078, 0.9562）	0.00269	0.00487	MR-Egger	0.8555 (0.5804, 1.2609)	0.43	0.704	Weighted median	0.8618 (0.7873, 0.9433)	0.00126	0.00323
SeqId_4834_61	EPHA2	AP	6	148.501	0.11	IVW-R	0.9256 (0.8879, 0.9648）	0.00026	0.000839	MR-Egger	0.8878 (0.8177, 0.964)	0.00461	0.0415	Weighted median	0.9241 (0.8817, 0.9685)	0.000983	0.00295
SeqId_5231_79	PCSK9	AP	3	119.341	0.0473	IVW-F	1.262 (1.2097, 1.3167）	4.91e-27	1.42e-25	MR-Egger	1.2496 (1.112, 1.4043)	0.000182	0.00328	Weighted median	1.2686 (1.2043, 1.3364)	3.07e-19	5.52e-18
SeqId_5542_22	NRP1	AP	4	180.827	0.0912	IVW-R	0.9474 (0.9085, 0.988）	0.0115	0.0145	MR-Egger	0.9444 (0.8537, 1.0446)	0.266	0.599	Weighted median	0.9424 (0.9019, 0.9848)	0.0082	0.0114
SeqId_5648_28	CTRB2	AP	10	420.957	0.3689	IVW-R	1.0363 (0.997, 1.0772）	0.0708	0.079	MR-Egger	1.0428 (0.9725, 1.1183)	0.239	0.599	Weighted median	1.0485 (1.0145, 1.0836)	0.00485	0.00794
SeqId_5682_13	VASN	AP	2	39.6918	0.0109	IVW-F	0.8298 (0.7304, 0.9427）	0.00415	0.0065	MR-Egger	-	-	-	Weighted median	-	-	-
SeqId_6342_10	NPNT	AP	6	95.7165	0.0738	IVW-R	1.1347 (1.0819, 1.1902）	2.06e-07	2.98e-06	MR-Egger	1.0959 (1.0085, 1.1907)	0.0307	0.138	Weighted median	1.1282 (1.0711, 1.1883)	5.22e-06	4.7e-05
SeqId_6461_54	APOC3	AP	1	48.1183	0.0066	Ward Ratio	1.2771 (1.1179, 1.459）	0.000319	0.000924	MR-Egger	-	-	-	Weighted median	-	-	-
SeqId_6626_81	CHST12	AP	2	168.285	0.0446	IVW-F	0.9107 (0.8529, 0.9725）	0.0052	0.00754	MR-Egger	-	-	-	Weighted median	-	-	-
SeqId_7948_129	GLTPD2	AP	5	88.4694	0.0578	IVW-R	1.0694 (0.9986, 1.1452）	0.0548	0.0662	MR-Egger	1.0429 (0.8816, 1.2338)	0.624	0.864	Weighted median	1.1047 (1.0326, 1.1818)	0.00382	0.00687
SeqId_8307_47	C11orf68	AP	2	24.4381	0.0067	IVW-F	1.5415 (1.3027, 1.8241）	4.65e-07	4.5e-06	MR-Egger	-	-	-	Weighted median	-	-	-
SeqId_8958_51	CHL1	AP	8	85.2882	0.0865	IVW-R	1.0922 (1.0431, 1.1436）	0.00017	0.000616	MR-Egger	1.0835 (0.9866, 1.1899)	0.0934	0.28	Weighted median	1.0988 (1.0405, 1.1604)	0.00071	0.0028
SeqId_9335_28	PSG9	AP	5	118.27	0.0758	IVW-R	1.103 (1.0497, 1.159）	0.000105	0.000433	MR-Egger	1.0485 (0.9585, 1.1469)	0.301	0.602	Weighted median	1.0899 (1.0365, 1.1461)	0.000777	0.0028
SeqId_9337_43	TAC1	AP	4	80.0098	0.0425	IVW-R	0.9101 (0.8532, 0.9708）	0.00426	0.0065	MR-Egger	0.9971 (0.833, 1.1935)	0.975	0.975	Weighted median	0.9 (0.8415, 0.9624)	0.00208	0.00417
SeqId_9384_17	CAMP	AP	1	18.4458	0.0026	Ward Ratio	0.6149 (0.4635, 0.8157）	0.000745	0.0018	MR-Egger	-	-	-	Weighted median	-	-	-
SeqId_9748_31	GSTM3	AP	12	135.052	0.1837	IVW-R	1.0502 (0.9883, 1.1161）	0.114	0.122	MR-Egger	0.9977 (0.8722, 1.1412)	0.973	0.975	Weighted median	1.0494 (1.011, 1.0893)	0.0113	0.0139
SeqId_9910_9	MTAP	AP	1	25.9256	0.0036	Ward Ratio	1.5976 (1.2979, 1.9664）	9.83e-06	5.7e-05	MR-Egger	-	-	-	Weighted median	-	-	-
SeqId_11192_168	TINAGL1	CAS	1	32.0857	0.0044	Ward Ratio	1.0942 (0.9258, 1.2932）	0.291	0.312	MR-Egger	-	-	-	Weighted median	-	-	-
SeqId_11431_235	RECQL	CAS	3	48.634	0.0198	IVW-F	1.1523 (1.0664, 1.2452）	0.000339	0.00124	MR-Egger	0.9338 (0.7119, 1.2248)	0.621	0.756	Weighted median	1.1583 (1.0501, 1.2776)	0.00332	0.00653
SeqId_11636_33	TAGLN2	CAS	1	231.342	0.0311	Ward Ratio	1.1154 (1.048, 1.1871）	0.000588	0.00192	MR-Egger	-	-	-	Weighted median	-	-	-
SeqId_13463_1	PXDN	CAS	2	108.392	0.0292	IVW-F	0.908 (0.8539, 0.9655）	0.00206	0.00439	MR-Egger	-	-	-	Weighted median	-	-	-
SeqId_13947_371	NUDT12	CAS	1	199.6	0.0269	Ward Ratio	1.1386 (1.0568, 1.2267）	0.000647	0.00196	MR-Egger	-	-	-	Weighted median	-	-	-
SeqId_14158_17	ANXA5	CAS	1	23.1836	0.0032	Ward Ratio	1.3785 (1.1292, 1.6829）	0.00161	0.00364	MR-Egger	-	-	-	Weighted median	-	-	-
SeqId_14675_20	EIF4B	CAS	1	35.1778	0.0049	Ward Ratio	0.822 (0.7305, 0.9248）	0.00112	0.00296	MR-Egger	-	-	-	Weighted median	-	-	-
SeqId_15363_32	APOA5	CAS	6	253.188	0.1741	IVW-R	1.0192 (0.952, 1.0913）	0.584	0.607	MR-Egger	1.0272 (0.927, 1.1382)	0.609	0.756	Weighted median	1.0394 (1.0142, 1.0652)	0.00204	0.00452
SeqId_15385_116	FABP2	CAS	10	251.712	0.259	IVW-R	0.9533 (0.9257, 0.9818）	0.00143	0.00339	MR-Egger	0.9514 (0.8979, 1.0082)	0.0922	0.323	Weighted median	0.9474 (0.9248, 0.9705)	1.12e-05	8.52e-05
SeqId_15526_33	GSS	CAS	4	205.284	0.1023	IVW-R	1.0759 (1.0108, 1.1452）	0.0216	0.0291	MR-Egger	1.2241 (1.111, 1.3488)	4.38e-05	0.00123	Weighted median	1.0817 (1.0426, 1.1222)	2.86e-05	0.000201
SeqId_15573_110	NCAN	CAS	1	226.45	0.0304	Ward Ratio	1.1854 (1.1061, 1.2703）	1.47e-06	2.32e-05	MR-Egger	-	-	-	Weighted median	-	-	-
SeqId_15594_47	HTRA1	CAS	5	47.9673	0.0322	IVW-R	0.8094 (0.7367, 0.8893）	1.07e-05	0.000103	MR-Egger	1.2281 (0.6001, 2.5133)	0.574	0.756	Weighted median	0.8396 (0.7599, 0.9277)	0.000597	0.00192
SeqId_15602_43	IL6R	CAS	16	355.263	0.4413	IVW-R	0.9602 (0.9382, 0.9828）	0.000611	0.00193	MR-Egger	0.9374 (0.9, 0.9765)	0.00193	0.027	Weighted median	0.964 (0.9453, 0.983)	0.000231	0.000903
SeqId_16805_5	PDE5A	CAS	10	150.161	0.1725	IVW-R	0.9382 (0.908, 0.9693）	0.00013	0.000587	MR-Egger	0.9359 (0.8625, 1.0156)	0.112	0.349	Weighted median	0.9271 (0.8984, 0.9568)	2.46e-06	2.5e-05
SeqId_16900_29	MDGA1	CAS	17	271.226	0.3906	IVW-R	0.9793 (0.9613, 0.9977）	0.0273	0.0356	MR-Egger	0.9838 (0.9518, 1.0169)	0.335	0.72	Weighted median	0.9883 (0.9644, 1.0128)	0.347	0.373
SeqId_2744_57	IGHG1|IGHG2|IGHG3|IGHG4|IGK@|IGL@	CAS	-	-	-	-	-	-	-	MR-Egger	-	-	-	Weighted median	-	-	-
SeqId_2844_53	TIE1	CAS	1	230.309	0.031	Ward Ratio	0.8834 (0.8281, 0.9424）	0.000171	0.000721	MR-Egger	-	-	-	Weighted median	-	-	-
SeqId_2938_55	APOE	CAS	3	31.6322	0.013	IVW-F	1.1887 (1.0797, 1.3087）	0.000427	0.00146	MR-Egger	1.7395 (0.4305, 7.0287)	0.437	0.72	Weighted median	1.2024 (1.0415, 1.3881)	0.0119	0.0169
SeqId_3331_8	RGMB	CAS	4	162.751	0.0828	IVW-R	0.9562 (0.9171, 0.997）	0.0355	0.044	MR-Egger	0.9557 (0.8001, 1.1416)	0.617	0.756	Weighted median	0.9465 (0.9077, 0.9871)	0.0102	0.015
SeqId_3348_49	BMP1	CAS	3	41.1451	0.0168	IVW-F	0.8677 (0.8074, 0.9324）	0.00011	0.000534	MR-Egger	0.8644 (0.7052, 1.0594)	0.16	0.449	Weighted median	0.8675 (0.7975, 0.9437)	0.00094	0.00265
SeqId_3435_53	FN1	CAS	3	95.2086	0.0381	IVW-F	0.8891 (0.8376, 0.9437）	0.00011	0.000534	MR-Egger	0.8517 (0.54, 1.3433)	0.49	0.756	Weighted median	0.8565 (0.8004, 0.9166)	7.61e-06	6.05e-05
SeqId_3484_60	AGT	CAS	6	82.6908	0.0644	IVW-R	1.092 (1.0158, 1.1738）	0.017	0.0237	MR-Egger	1.0154 (0.8294, 1.2432)	0.882	0.882	Weighted median	1.0675 (1.0158, 1.1219)	0.00992	0.0146
SeqId_3516_60	CXCL12	CAS	3	55.0196	0.0224	IVW-F	1.1067 (1.0239, 1.1962）	0.0106	0.0161	MR-Egger	1.1809 (0.3121, 4.4685)	0.807	0.863	Weighted median	1.0629 (0.9592, 1.1778)	0.244	0.271
SeqId_3710_49	PLG	CAS	11	152.99	0.1894	IVW-R	0.9857 (0.9301, 1.0446）	0.627	0.648	MR-Egger	1.0267 (0.9259, 1.1384)	0.617	0.756	Weighted median	1.0142 (0.9699, 1.0606)	0.536	0.554
SeqId_3796_79	ANGPTL4	CAS	1	106.124	0.0145	Ward Ratio	1.2607 (1.161, 1.3691）	3.63e-08	9.9e-07	MR-Egger	-	-	-	Weighted median	-	-	-
SeqId_4125_52	AGER	CAS	3	148.528	0.0582	IVW-F	0.9037 (0.8686, 0.9402）	5.38e-07	9.57e-06	MR-Egger	0.9276 (0.8791, 0.9789)	0.00617	0.0432	Weighted median	0.9072 (0.8701, 0.946)	5.08e-06	4.43e-05
SeqId_4148_49	PAPPA	CAS	1	19.9411	0.0028	Ward Ratio	1.4626 (1.1768, 1.8177）	0.000609	0.00193	MR-Egger	-	-	-	Weighted median	-	-	-
SeqId_4220_39	FER	CAS	3	67.7892	0.0274	IVW-F	0.9006 (0.8358, 0.9704）	0.00596	0.00953	MR-Egger	0.8912 (0.5272, 1.5066)	0.667	0.772	Weighted median	0.8763 (0.8086, 0.9496)	0.00128	0.00312
SeqId_4324_33	CST2	CAS	4	254.309	0.1237	IVW-R	1.0731 (1.0153, 1.1341）	0.0125	0.0187	MR-Egger	1.0176 (0.9343, 1.1082)	0.689	0.772	Weighted median	1.0604 (1.022, 1.1002)	0.00183	0.00418
SeqId_4487_1	FGF7	CAS	3	87.6587	0.0352	IVW-F	1.1303 (1.0606, 1.2047）	0.000164	0.000704	MR-Egger	1.4453 (0.7649, 2.731)	0.257	0.653	Weighted median	1.134 (1.0466, 1.2287)	0.00213	0.00463
SeqId_4534_10	PRSS22	CAS	5	90.4746	0.0591	IVW-R	1.0841 (1.0093, 1.1644）	0.0269	0.0354	MR-Egger	1.1905 (1.0251, 1.3826)	0.0223	0.104	Weighted median	1.0816 (1.0239, 1.1425)	0.00501	0.0089
SeqId_4834_61	EPHA2	CAS	6	148.501	0.11	IVW-R	0.937 (0.8966, 0.9793）	0.00383	0.00672	MR-Egger	0.8959 (0.8245, 0.9735)	0.00951	0.0532	Weighted median	0.9169 (0.8788, 0.9567)	6.29e-05	0.000338
SeqId_4969_2	CA1	CAS	2	210.86	0.0553	IVW-F	1.0882 (1.0323, 1.1471）	0.00169	0.00373	MR-Egger	-	-	-	Weighted median	-	-	-
SeqId_4976_57	CRK	CAS	1	20.2704	0.0028	Ward Ratio	0.9925 (0.8276, 1.1903）	0.935	0.935	MR-Egger	-	-	-	Weighted median	-	-	-
SeqId_5231_79	PCSK9	CAS	3	119.341	0.0473	IVW-F	1.2537 (1.2078, 1.3013）	1.44e-32	4.33e-30	MR-Egger	1.2266 (1.0604, 1.419)	0.00598	0.0432	Weighted median	1.2593 (1.2012, 1.3203)	1.23e-21	2.25e-19
SeqId_5256_86	PDE5A	CAS	8	133.182	0.1288	IVW-R	0.9133 (0.8801, 0.9478）	1.63e-06	2.32e-05	MR-Egger	0.8996 (0.7133, 1.1344)	0.371	0.72	Weighted median	0.9137 (0.8818, 0.9466)	5.99e-07	8.51e-06
SeqId_5459_33	CST1	CAS	4	251.645	0.1225	IVW-R	1.0725 (1.025, 1.1221）	0.00244	0.00485	MR-Egger	1.0314 (0.9586, 1.1097)	0.408	0.72	Weighted median	1.0671 (1.0273, 1.1085)	0.00081	0.00239
SeqId_5542_22	NRP1	CAS	4	180.827	0.0912	IVW-R	0.9414 (0.9071, 0.977）	0.00142	0.00339	MR-Egger	0.9641 (0.8819, 1.054)	0.421	0.72	Weighted median	0.9436 (0.9075, 0.9812)	0.00357	0.00694
SeqId_6342_10	NPNT	CAS	6	95.7165	0.0738	IVW-R	1.0967 (1.0515, 1.1439）	1.7e-05	0.000135	MR-Egger	1.0741 (0.9982, 1.1557)	0.0561	0.224	Weighted median	1.0916 (1.0432, 1.1422)	0.00015	0.000688
SeqId_6461_54	APOC3	CAS	1	48.1183	0.0066	Ward Ratio	1.3297 (1.182, 1.4957）	2.08e-06	2.5e-05	MR-Egger	-	-	-	Weighted median	-	-	-
SeqId_6556_5	ENPP5	CAS	12	315.01	0.3443	IVW-R	0.9779 (0.9546, 1.0018）	0.0696	0.0807	MR-Egger	1.0036 (0.9705, 1.0379)	0.832	0.863	Weighted median	0.9807 (0.959, 1.0029)	0.0873	0.104
SeqId_7655_11	NPPB	CAS	2	93.3099	0.0252	IVW-F	0.8891 (0.8275, 0.9552）	0.00132	0.00325	MR-Egger	-	-	-	Weighted median	-	-	-
SeqId_8307_47	C11orf68	CAS	2	24.4381	0.0067	IVW-F	1.4165 (1.2211, 1.6432）	4.27e-06	4.75e-05	MR-Egger	-	-	-	Weighted median	-	-	-
SeqId_8409_3	RSPO2	CAS	1	20.214	0.0028	Ward Ratio	0.7115 (0.577, 0.8773）	0.00145	0.00339	MR-Egger	-	-	-	Weighted median	-	-	-
SeqId_9335_28	PSG9	CAS	5	118.27	0.0758	IVW-R	1.1054 (1.0527, 1.1608）	5.8e-05	0.000334	MR-Egger	1.0276 (0.9596, 1.1005)	0.435	0.72	Weighted median	1.0808 (1.0331, 1.1306)	0.000731	0.00224
SeqId_9910_9	MTAP	CAS	1	25.9256	0.0036	Ward Ratio	1.6183 (1.3468, 1.9446）	2.79e-07	5.59e-06	MR-Egger	-	-	-	Weighted median	-	-	-
SeqId_17384_110	PFKM	HHD	1	41.5657	0.0057	Ward Ratio	1.5856 (1.2159, 2.0677）	0.000665	0.00196	MR-Egger	-	-	-	Weighted median	-	-	-
SeqId_6461_54	APOC3	HHD	1	48.1183	0.0066	Ward Ratio	1.4904 (1.1705, 1.8977）	0.00121	0.00305	MR-Egger	-	-	-	Weighted median	-	-	-
SeqId_10924_258	CYB5D2	HYPTE	2	232.5	0.0606	IVW-F	1.0574 (1.0234, 1.0925）	0.000825	0.00235	MR-Egger	-	-	-	Weighted median	-	-	-
SeqId_11098_1	PDXK	HYPTE	2	83.2164	0.0226	IVW-F	0.9184 (0.8622, 0.9784）	0.00834	0.0129	MR-Egger	-	-	-	Weighted median	-	-	-
SeqId_11308_8	CREB3L4	HYPTE	1	312.882	0.0416	Ward Ratio	0.953 (0.9163, 0.9911）	0.0161	0.0226	MR-Egger	-	-	-	Weighted median	-	-	-
SeqId_11387_3	ATF6B	HYPTE	4	89.5401	0.0473	IVW-R	1.1359 (1.0138, 1.2726）	0.0281	0.036	MR-Egger	0.8557 (0.6271, 1.1675)	0.326	0.793	Weighted median	1.1182 (1.0682, 1.1707)	1.76e-06	1.94e-05
SeqId_11431_235	RECQL	HYPTE	3	48.634	0.0198	IVW-F	1.0807 (1.022, 1.1427）	0.00646	0.0102	MR-Egger	1.0562 (0.921, 1.2112)	0.434	0.801	Weighted median	1.0887 (1.0233, 1.1583)	0.00714	0.0112
SeqId_11659_31	CLINT1	HYPTE	1	104.555	0.0143	Ward Ratio	0.877 (0.8178, 0.9406）	0.000236	0.000908	MR-Egger	-	-	-	Weighted median	-	-	-
SeqId_12524_18	SAT2	HYPTE	3	53.1813	0.0217	IVW-F	1.0815 (1.0241, 1.1421）	0.00485	0.00817	MR-Egger	1.029 (0.9127, 1.1601)	0.64	0.867	Weighted median	1.0686 (1.0026, 1.1389)	0.0412	0.052
SeqId_12558_3	UBASH3B	HYPTE	3	33.8893	0.0139	IVW-F	1.1833 (1.1079, 1.2638）	5.42e-07	9.57e-06	MR-Egger	1.0315 (0.5388, 1.9747)	0.925	0.954	Weighted median	1.1269 (1.0233, 1.2409)	0.0152	0.0212
SeqId_12675_14	DARS1	HYPTE	2	198.767	0.0523	IVW-F	0.9397 (0.9081, 0.9725）	0.000372	0.00133	MR-Egger	-	-	-	Weighted median	-	-	-
SeqId_13388_57	PCSK1	HYPTE	17	207.876	0.3294	IVW-R	0.975 (0.9551, 0.9953）	0.016	0.0226	MR-Egger	0.9865 (0.9494, 1.0252)	0.489	0.801	Weighted median	0.9721 (0.9557, 0.9887)	0.00108	0.00277
SeqId_13423_94	PRXL2A	HYPTE	1	31.0599	0.0043	Ward Ratio	1.3413 (1.1885, 1.5137）	1.94e-06	2.5e-05	MR-Egger	-	-	-	Weighted median	-	-	-
SeqId_13544_9	ARHGAP45	HYPTE	2	234.445	0.0611	IVW-F	1.0376 (1.0037, 1.0727）	0.0296	0.0377	MR-Egger	-	-	-	Weighted median	-	-	-
SeqId_13552_7	SWAP70	HYPTE	8	201.729	0.183	IVW-R	0.9379 (0.9127, 0.9637）	3.77e-06	4.35e-05	MR-Egger	0.9649 (0.9193, 1.0128)	0.148	0.552	Weighted median	0.9441 (0.9238, 0.9648)	1.99e-07	4.45e-06
SeqId_13657_2	PNKP	HYPTE	1	36.182	0.005	Ward Ratio	1.2662 (1.1294, 1.4196）	5.2e-05	0.000306	MR-Egger	-	-	-	Weighted median	-	-	-
SeqId_14088_38	IGFBP6	HYPTE	1	88.0168	0.0121	Ward Ratio	1.1402 (1.0661, 1.2196）	0.000131	0.000587	MR-Egger	-	-	-	Weighted median	-	-	-
SeqId_14107_1	MTHFS	HYPTE	17	281.107	0.3991	IVW-R	1.0218 (1.0029, 1.0412）	0.0238	0.0317	MR-Egger	1.0065 (0.9735, 1.0406)	0.703	0.916	Weighted median	1.033 (1.0152, 1.0511)	0.000259	0.000969
SeqId_14112_40	RELT	HYPTE	1	58.4798	0.008	Ward Ratio	0.8517 (0.7853, 0.9236）	0.000105	0.000534	MR-Egger	-	-	-	Weighted median	-	-	-
SeqId_14708_59	C8G	HYPTE	4	302.548	0.1438	IVW-R	0.9665 (0.9393, 0.9944）	0.019	0.0261	MR-Egger	0.9471 (0.8807, 1.0186)	0.143	0.552	Weighted median	0.9657 (0.9443, 0.9875)	0.00216	0.00465
SeqId_15314_49	CLIC4	HYPTE	1	233.32	0.0313	Ward Ratio	1.0055 (0.9616, 1.0515）	0.809	0.814	MR-Egger	-	-	-	Weighted median	-	-	-
SeqId_15385_116	FABP2	HYPTE	10	251.712	0.259	IVW-R	0.9782 (0.9633, 0.9933）	0.00489	0.00819	MR-Egger	0.9595 (0.9325, 0.9872)	0.00446	0.0833	Weighted median	0.9728 (0.9557, 0.9902)	0.00229	0.00487
SeqId_15523_9	ALAD	HYPTE	10	160.395	0.1821	IVW-R	1.0256 (0.9987, 1.0533）	0.0625	0.0735	MR-Egger	1.0033 (0.9591, 1.0496)	0.885	0.953	Weighted median	1.0271 (0.9998, 1.0551)	0.0518	0.064
SeqId_15535_3	PRSS27	HYPTE	1	38.1725	0.0053	Ward Ratio	0.7813 (0.7118, 0.8577）	2.13e-07	4.57e-06	MR-Egger	-	-	-	Weighted median	-	-	-
SeqId_15558_63	ENPEP	HYPTE	13	119.126	0.177	IVW-R	0.992 (0.958, 1.0273）	0.653	0.671	MR-Egger	0.985 (0.9229, 1.0514)	0.65	0.867	Weighted median	0.9845 (0.9486, 1.0216)	0.407	0.428
SeqId_15573_110	NCAN	HYPTE	1	226.45	0.0304	Ward Ratio	0.9251 (0.8808, 0.9717）	0.00188	0.00409	MR-Egger	-	-	-	Weighted median	-	-	-
SeqId_15584_9	CFHR2	HYPTE	17	270.505	0.3899	IVW-R	0.9838 (0.9709, 0.9968）	0.0149	0.0215	MR-Egger	0.9977 (0.9684, 1.0279)	0.879	0.953	Weighted median	0.9766 (0.9591, 0.9943)	0.0098	0.0146
SeqId_15596_7	HEXIM1	HYPTE	2	74.6196	0.0203	IVW-F	1.1191 (1.0565, 1.1854）	0.000128	0.000587	MR-Egger	-	-	-	Weighted median	-	-	-
SeqId_15604_18	MAPK9	HYPTE	3	23.8756	0.0098	IVW-F	1.0287 (0.9554, 1.1075）	0.454	0.476	MR-Egger	0.922 (0.7228, 1.1762)	0.513	0.801	Weighted median	1.0087 (0.9229, 1.1023)	0.849	0.863
SeqId_15626_223	HSPG2	HYPTE	4	144.177	0.0741	IVW-R	1.0787 (1.0318, 1.1278）	0.000832	0.00235	MR-Egger	1.0713 (0.9916, 1.1575)	0.0809	0.503	Weighted median	1.0745 (1.0365, 1.114)	9.31e-05	0.000473
SeqId_16060_99	NID2	HYPTE	9	160.423	0.167	IVW-R	1.0278 (1.008, 1.0479）	0.00566	0.00917	MR-Egger	1.0187 (0.9855, 1.0529)	0.273	0.736	Weighted median	1.0285 (1.0064, 1.0512)	0.0113	0.0162
SeqId_16318_12	ACVRL1	HYPTE	5	90.1634	0.0589	IVW-R	0.9328 (0.9042, 0.9623）	1.22e-05	0.000111	MR-Egger	0.9707 (0.9076, 1.0382)	0.385	0.801	Weighted median	0.9379 (0.9062, 0.9708)	0.000265	0.00097
SeqId_16583_8	NUDT2	HYPTE	9	764.321	0.4885	IVW-R	0.9792 (0.9667, 0.9918）	0.00125	0.00312	MR-Egger	1.0013 (0.9771, 1.0261)	0.916	0.954	Weighted median	0.9794 (0.9656, 0.9933)	0.00394	0.00735
SeqId_16594_44	FAIM	HYPTE	3	194.272	0.0748	IVW-F	0.9519 (0.9147, 0.9905）	0.0152	0.0217	MR-Egger	0.9321 (0.7977, 1.0891)	0.376	0.801	Weighted median	0.9498 (0.9095, 0.992)	0.0202	0.0274
SeqId_16616_137	ENO3	HYPTE	1	408.644	0.0536	Ward Ratio	1.0661 (1.0319, 1.1015）	0.000121	0.000576	MR-Egger	-	-	-	Weighted median	-	-	-
SeqId_17210_2	TCL1A	HYPTE	2	90.5612	0.0245	IVW-F	1.0987 (1.0443, 1.1559）	0.000276	0.00104	MR-Egger	-	-	-	Weighted median	-	-	-
SeqId_17325_10	GUK1	HYPTE	5	265.748	0.1557	IVW-R	0.9745 (0.9474, 1.0024）	0.0733	0.0843	MR-Egger	0.9811 (0.9456, 1.0178)	0.308	0.784	Weighted median	0.9769 (0.9602, 0.994)	0.00815	0.0124
SeqId_17694_32	PSME2	HYPTE	2	174.496	0.0462	IVW-F	0.9507 (0.9147, 0.9881）	0.0103	0.0157	MR-Egger	-	-	-	Weighted median	-	-	-
SeqId_17756_69	DCTD	HYPTE	1	19.2979	0.0027	Ward Ratio	1.0959 (0.9451, 1.2708）	0.225	0.246	MR-Egger	-	-	-	Weighted median	-	-	-
SeqId_17761_2	NUDT5	HYPTE	1	36.501	0.005	Ward Ratio	1.1423 (1.02, 1.2792）	0.0213	0.0289	MR-Egger	-	-	-	Weighted median	-	-	-
SeqId_17766_5	NCF1	HYPTE	7	179.906	0.1488	IVW-R	1.0506 (1.0143, 1.0881）	0.00587	0.00947	MR-Egger	1.0062 (0.9391, 1.0781)	0.862	0.953	Weighted median	1.0389 (1.0135, 1.065)	0.00256	0.00532
SeqId_17819_30	FAHD1	HYPTE	2	115.637	0.0311	IVW-F	0.9348 (0.8994, 0.9717）	0.000628	0.00196	MR-Egger	-	-	-	Weighted median	-	-	-
SeqId_18216_22	IL11RA	HYPTE	4	240.71	0.1178	IVW-R	0.9625 (0.924, 1.0026）	0.0666	0.0775	MR-Egger	0.9362 (0.8838, 0.9918)	0.0252	0.317	Weighted median	0.9594 (0.9373, 0.982)	0.000483	0.00161
SeqId_18387_7	ST13	HYPTE	1	298.431	0.0397	Ward Ratio	1.0759 (1.0332, 1.1203）	0.000393	0.00139	MR-Egger	-	-	-	Weighted median	-	-	-
SeqId_18398_1	AKR1D1	HYPTE	2	54.0258	0.0148	IVW-F	0.8961 (0.8353, 0.9615）	0.00226	0.00464	MR-Egger	-	-	-	Weighted median	-	-	-
SeqId_19124_9	UBLCP1	HYPTE	1	51.1248	0.007	Ward Ratio	0.8445 (0.7662, 0.9308）	0.000665	0.00196	MR-Egger	-	-	-	Weighted median	-	-	-
SeqId_19262_219	ACADVL	HYPTE	1	33.0419	0.0046	Ward Ratio	0.5997 (0.5316, 0.6765）	9.2e-17	9.2e-15	MR-Egger	-	-	-	Weighted median	-	-	-
SeqId_19557_3	KLB	HYPTE	13	195.079	0.2605	IVW-R	1.0271 (1.0085, 1.046）	0.00409	0.00708	MR-Egger	1.0028 (0.9692, 1.0376)	0.872	0.953	Weighted median	1.0301 (1.0109, 1.0497)	0.00205	0.00452
SeqId_2580_83	MPO	HYPTE	5	113.927	0.0732	IVW-R	1.0639 (0.9921, 1.1409）	0.0825	0.0941	MR-Egger	1.081 (0.8992, 1.2996)	0.407	0.801	Weighted median	1.047 (0.9878, 1.1097)	0.122	0.144
SeqId_2697_7	PF4	HYPTE	2	79.1848	0.0215	IVW-F	1.0983 (1.0373, 1.163）	0.00131	0.00325	MR-Egger	-	-	-	Weighted median	-	-	-
SeqId_2855_49	MAPK3	HYPTE	9	49.2413	0.058	IVW-R	0.9597 (0.9186, 1.0025）	0.0646	0.0754	MR-Egger	1.0166 (0.9033, 1.1442)	0.785	0.953	Weighted median	0.9728 (0.9277, 1.0201)	0.255	0.281
SeqId_2888_49	C7	HYPTE	14	87.1391	0.1449	IVW-R	1.0044 (0.9826, 1.0268）	0.692	0.706	MR-Egger	1.0321 (0.9208, 1.1568)	0.587	0.844	Weighted median	1.0112 (0.9839, 1.0393)	0.425	0.444
SeqId_3045_72	PTN	HYPTE	1	51.3998	0.0071	Ward Ratio	0.9106 (0.8547, 0.9701）	0.00374	0.00665	MR-Egger	-	-	-	Weighted median	-	-	-
SeqId_3049_61	PRSS1	HYPTE	1	39.4601	0.0054	Ward Ratio	0.8232 (0.7325, 0.9252）	0.00109	0.00292	MR-Egger	-	-	-	Weighted median	-	-	-
SeqId_3132_1	VEGFC	HYPTE	2	111.628	0.03	IVW-F	1.0343 (1.0113, 1.0577）	0.00327	0.0059	MR-Egger	-	-	-	Weighted median	-	-	-
SeqId_3363_31	CSK	HYPTE	5	125.249	0.0799	IVW-R	1.0696 (1.0141, 1.1281）	0.0133	0.0198	MR-Egger	1.0642 (0.9515, 1.1901)	0.276	0.736	Weighted median	1.0744 (1.0385, 1.1116)	3.55e-05	0.000232
SeqId_3366_51	ECM1	HYPTE	9	124.467	0.1346	IVW-R	0.981 (0.9616, 1.0009）	0.061	0.0721	MR-Egger	0.9754 (0.9152, 1.0395)	0.443	0.801	Weighted median	0.9824 (0.9575, 1.0079)	0.175	0.204
SeqId_3396_54	REN	HYPTE	2	30.081	0.0083	IVW-F	1.0191 (0.9342, 1.1117）	0.67	0.686	MR-Egger	-	-	-	Weighted median	-	-	-
SeqId_3435_53	FN1	HYPTE	3	95.2086	0.0381	IVW-F	0.937 (0.8976, 0.9782）	0.00301	0.00558	MR-Egger	0.877 (0.7653, 1.0049)	0.0588	0.412	Weighted median	0.9361 (0.8938, 0.9804)	0.00515	0.00898
SeqId_3484_60	AGT	HYPTE	6	82.6908	0.0644	IVW-R	1.144 (1.0547, 1.2409）	0.00117	0.00303	MR-Egger	1.2527 (1.0017, 1.5664)	0.0482	0.412	Weighted median	1.1889 (1.1407, 1.2391)	2.61e-16	1.6e-14
SeqId_3499_77	IL17B	HYPTE	1	108.713	0.0149	Ward Ratio	1.1241 (1.0497, 1.2037）	0.000812	0.00234	MR-Egger	-	-	-	Weighted median	-	-	-
SeqId_3617_80	HGFAC	HYPTE	13	380.234	0.4071	IVW-R	0.9764 (0.9556, 0.9977）	0.03	0.0378	MR-Egger	0.9733 (0.9432, 1.0044)	0.0913	0.511	Weighted median	0.9739 (0.9582, 0.9899)	0.00144	0.00341
SeqId_3855_56	PRDX1	HYPTE	4	138.318	0.0713	IVW-R	0.9562 (0.9037, 1.0117）	0.12	0.134	MR-Egger	0.8555 (0.4952, 1.4778)	0.576	0.844	Weighted median	0.9611 (0.927, 0.9964)	0.0312	0.0399
SeqId_3858_5	ACP1	HYPTE	12	329.654	0.3546	IVW-R	0.9712 (0.9581, 0.9846）	2.79e-05	0.000195	MR-Egger	0.9657 (0.9361, 0.9963)	0.0283	0.317	Weighted median	0.9744 (0.9594, 0.9897)	0.00108	0.00277
SeqId_4125_52	AGER	HYPTE	3	148.528	0.0582	IVW-F	0.9221 (0.896, 0.9489）	3.11e-08	9.32e-07	MR-Egger	0.9711 (0.9339, 1.0097)	0.14	0.552	Weighted median	0.9242 (0.8957, 0.9536)	7.89e-07	1.01e-05
SeqId_4187_49	PGD	HYPTE	1	260.83	0.0349	Ward Ratio	1.0507 (1.0204, 1.082）	0.000939	0.00261	MR-Egger	-	-	-	Weighted median	-	-	-
SeqId_4407_10	MST1	HYPTE	19	278.046	0.4234	IVW-R	1.0265 (1.0048, 1.0487）	0.0162	0.0228	MR-Egger	1.0006 (0.9441, 1.0605)	0.984	0.984	Weighted median	1.0256 (1.0103, 1.0412)	0.000992	0.00268
SeqId_4811_33	ITIH4	HYPTE	1	94.5177	0.0129	Ward Ratio	1.1142 (1.0385, 1.1955）	0.00259	0.00505	MR-Egger	-	-	-	Weighted median	-	-	-
SeqId_4925_54	MMP13	HYPTE	1	55.4715	0.0076	Ward Ratio	1.1496 (1.0517, 1.2567）	0.00215	0.00448	MR-Egger	-	-	-	Weighted median	-	-	-
SeqId_4964_67	ERAP1	HYPTE	13	408.316	0.4244	IVW-R	0.9725 (0.9579, 0.9873）	0.000291	0.00108	MR-Egger	0.9965 (0.9627, 1.0314)	0.842	0.953	Weighted median	0.9717 (0.9564, 0.9873)	0.00041	0.00139
SeqId_4990_87	GP1BA	HYPTE	2	96.4449	0.0261	IVW-F	0.9202 (0.8811, 0.9611）	0.000179	0.000729	MR-Egger	-	-	-	Weighted median	-	-	-
SeqId_5132_71	IL27RA	HYPTE	10	355.83	0.3307	IVW-R	1.0267 (1.0079, 1.046）	0.00535	0.00887	MR-Egger	1.0174 (0.9927, 1.0427)	0.169	0.583	Weighted median	1.0259 (1.0118, 1.0403)	0.000296	0.00106
SeqId_5462_62	FCN3	HYPTE	2	41.4745	0.0114	IVW-F	1.056 (0.9573, 1.165）	0.276	0.297	MR-Egger	-	-	-	Weighted median	-	-	-
SeqId_5532_53	FGFR1	HYPTE	4	48.7004	0.0263	IVW-R	1.0521 (0.9803, 1.1292）	0.159	0.177	MR-Egger	0.4001 (0.0797, 2.0081)	0.266	0.736	Weighted median	1.0479 (0.9786, 1.1221)	0.18	0.209
SeqId_5636_10	MFAP4	HYPTE	2	136.224	0.0364	IVW-F	1.0715 (1.0241, 1.1212）	0.0028	0.00529	MR-Egger	-	-	-	Weighted median	-	-	-
SeqId_5663_18	PF4V1	HYPTE	1	44.9166	0.0062	Ward Ratio	1.1644 (1.0525, 1.2883）	0.00316	0.00578	MR-Egger	-	-	-	Weighted median	-	-	-
SeqId_5682_13	VASN	HYPTE	2	39.6918	0.0109	IVW-F	0.8787 (0.8101, 0.9531）	0.00183	0.004	MR-Egger	-	-	-	Weighted median	-	-	-
SeqId_5698_60	TNXB	HYPTE	9	268.671	0.2513	IVW-R	1.0241 (0.9898, 1.0596）	0.171	0.189	MR-Egger	1.0172 (0.9664, 1.0706)	0.515	0.801	Weighted median	1.0224 (1.0037, 1.0415)	0.0184	0.0253
SeqId_5744_12	C1orf56	HYPTE	-	-	-	-	-	-	-	MR-Egger	-	-	-	Weighted median	-	-	-
SeqId_5939_42	TNFSF12	HYPTE	1	91.1391	0.0125	Ward Ratio	1.1277 (1.0479, 1.2135）	0.00133	0.00325	MR-Egger	-	-	-	Weighted median	-	-	-
SeqId_6373_54	DLK1	HYPTE	5	27.8224	0.0189	IVW-R	1.049 (0.988, 1.1137）	0.118	0.132	MR-Egger	1.2076 (0.7425, 1.9642)	0.447	0.801	Weighted median	1.0489 (0.9767, 1.1264)	0.189	0.217
SeqId_6382_17	MANBA	HYPTE	5	390.343	0.2131	IVW-R	0.9686 (0.9421, 0.9958）	0.0238	0.0317	MR-Egger	1.0159 (0.972, 1.0618)	0.484	0.801	Weighted median	0.9689 (0.9491, 0.989)	0.00259	0.00532
SeqId_6461_54	APOC3	HYPTE	1	48.1183	0.0066	Ward Ratio	1.2322 (1.1316, 1.3418）	1.57e-06	2.32e-05	MR-Egger	-	-	-	Weighted median	-	-	-
SeqId_6471_53	CFHR4	HYPTE	15	476.462	0.4983	IVW-R	0.9825 (0.9716, 0.9936）	0.00209	0.00441	MR-Egger	1.008 (0.9758, 1.0412)	0.63	0.867	Weighted median	0.9895 (0.9738, 1.0054)	0.194	0.22
SeqId_6491_59	KLK15	HYPTE	2	85.1502	0.0231	IVW-F	0.9205 (0.8732, 0.9704）	0.0021	0.00441	MR-Egger	-	-	-	Weighted median	-	-	-
SeqId_6496_60	DLK1	HYPTE	6	26.307	0.0214	IVW-R	1.0473 (0.9891, 1.1088）	0.113	0.128	MR-Egger	1.1303 (0.7492, 1.7051)	0.559	0.844	Weighted median	1.0473 (0.9778, 1.1216)	0.187	0.215
SeqId_6927_7	NDST1	HYPTE	4	93.4125	0.0493	IVW-R	1.0351 (0.9641, 1.1114）	0.341	0.362	MR-Egger	1.0817 (0.9585, 1.2207)	0.203	0.632	Weighted median	1.0468 (1.0094, 1.0856)	0.0136	0.0192
SeqId_6998_106	ASPH	HYPTE	5	78.8634	0.0519	IVW-R	1.0509 (1.0065, 1.0972）	0.0242	0.032	MR-Egger	1.0845 (0.979, 1.2014)	0.12	0.552	Weighted median	1.0525 (1.0075, 1.0996)	0.0218	0.0289
SeqId_7145_1	ITIH3	HYPTE	10	220.499	0.2344	IVW-R	1.0327 (1.0108, 1.055）	0.00319	0.00581	MR-Egger	1.0047 (0.9772, 1.033)	0.739	0.941	Weighted median	1.0286 (1.0092, 1.0485)	0.00372	0.00709
SeqId_7655_11	NPPB	HYPTE	2	93.3099	0.0252	IVW-F	0.8234 (0.7819, 0.867）	1.68e-13	1.01e-11	MR-Egger	-	-	-	Weighted median	-	-	-
SeqId_7849_3	QPCT	HYPTE	4	91.2197	0.0482	IVW-R	1.0595 (1.0111, 1.1101）	0.0153	0.0218	MR-Egger	1.0349 (0.9888, 1.0831)	0.141	0.552	Weighted median	1.0577 (1.0355, 1.0803)	2.19e-07	4.45e-06
SeqId_7955_195	ITIH1	HYPTE	4	53.0491	0.0286	IVW-R	0.9249 (0.8809, 0.971）	0.00167	0.00371	MR-Egger	0.8645 (0.7438, 1.0048)	0.0578	0.412	Weighted median	0.931 (0.8763, 0.9891)	0.0207	0.0278
SeqId_8398_277	RARRES1	HYPTE	9	243.359	0.2332	IVW-R	1.0435 (1.0205, 1.067）	0.00018	0.000729	MR-Egger	1.0327 (0.9856, 1.0821)	0.177	0.583	Weighted median	1.0485 (1.0292, 1.0682)	6.05e-07	8.51e-06
SeqId_8476_11	CHGA	HYPTE	2	117.628	0.0316	IVW-F	0.9348 (0.8918, 0.9799）	0.00506	0.00844	MR-Egger	-	-	-	Weighted median	-	-	-
SeqId_8786_6	FAM171B	HYPTE	1	154.416	0.021	Ward Ratio	1.0744 (1.0147, 1.1377）	0.014	0.0207	MR-Egger	-	-	-	Weighted median	-	-	-
SeqId_8794_13	DPEP1	HYPTE	10	42.9239	0.0562	IVW-R	0.974 (0.9295, 1.0207）	0.27	0.292	MR-Egger	0.9516 (0.8212, 1.1027)	0.509	0.801	Weighted median	1.0004 (0.9456, 1.0583)	0.99	0.99
SeqId_8932_1	ENTPD6	HYPTE	2	88.8003	0.024	IVW-F	1.096 (1.0357, 1.1598）	0.00149	0.00345	MR-Egger	-	-	-	Weighted median	-	-	-
SeqId_8960_3	ERAP2	HYPTE	20	187.76	0.343	IVW-R	1.0358 (1.0158, 1.0562）	0.00041	0.00141	MR-Egger	1.063 (1.0219, 1.1058)	0.00238	0.0666	Weighted median	1.0558 (1.0366, 1.0754)	6.62e-09	2.42e-07
SeqId_9017_58	LCT	HYPTE	12	283.613	0.321	IVW-R	1.0276 (1.0116, 1.0439）	0.000666	0.00196	MR-Egger	1.0172 (0.9791, 1.0568)	0.382	0.801	Weighted median	1.0242 (1.0084, 1.0403)	0.00252	0.0053
SeqId_9359_9	DLK2	HYPTE	6	114.793	0.0872	IVW-R	1.0103 (0.9574, 1.0661）	0.709	0.721	MR-Egger	1.013 (0.8522, 1.2041)	0.884	0.953	Weighted median	1.0013 (0.9675, 1.0363)	0.941	0.946
SeqId_9360_33	EDIL3	HYPTE	2	31.4923	0.0087	IVW-F	1.1681 (1.0642, 1.2821）	0.00107	0.0029	MR-Egger	-	-	-	Weighted median	-	-	-
SeqId_9384_17	CAMP	HYPTE	1	18.4458	0.0026	Ward Ratio	0.6439 (0.5381, 0.7704）	1.51e-06	2.32e-05	MR-Egger	-	-	-	Weighted median	-	-	-
SeqId_9385_4	GAA	HYPTE	6	101.254	0.0778	IVW-R	0.9729 (0.9262, 1.022）	0.274	0.295	MR-Egger	1.0536 (0.9268, 1.1977)	0.425	0.801	Weighted median	0.9797 (0.9466, 1.014)	0.243	0.271
SeqId_9525_1	PTK7	HYPTE	5	47.8936	0.0322	IVW-R	1.0724 (1.0252, 1.1219）	0.00235	0.00476	MR-Egger	1.004 (0.9092, 1.1088)	0.937	0.954	Weighted median	1.0455 (0.9906, 1.1036)	0.106	0.126
SeqId_9837_60	NQO1	HYPTE	7	305.176	0.2287	IVW-R	1.0369 (1.0071, 1.0674）	0.0147	0.0213	MR-Egger	1.0051 (0.9607, 1.0515)	0.826	0.953	Weighted median	1.0321 (1.0131, 1.0514)	0.000848	0.00246
SeqId_9870_17	WARS1	HYPTE	4	337.566	0.1578	IVW-R	1.0517 (1.0181, 1.0865）	0.00237	0.00478	MR-Egger	1.0846 (1.0495, 1.121)	1.33e-06	7.46e-05	Weighted median	1.0542 (1.0307, 1.0782)	4.23e-06	3.87e-05
SeqId_13463_1	PXDN	MI	2	108.392	0.0292	IVW-F	0.8807 (0.812, 0.9553）	0.00219	0.00453	MR-Egger	-	-	-	Weighted median	-	-	-
SeqId_14675_20	EIF4B	MI	1	35.1778	0.0049	Ward Ratio	0.72 (0.6163, 0.8412）	3.47e-05	0.000226	MR-Egger	-	-	-	Weighted median	-	-	-
SeqId_15573_110	NCAN	MI	1	226.45	0.0304	Ward Ratio	1.1886 (1.0847, 1.3024）	0.000214	0.000838	MR-Egger	-	-	-	Weighted median	-	-	-
SeqId_15594_47	HTRA1	MI	5	47.9673	0.0322	IVW-R	0.8495 (0.7506, 0.9614）	0.0098	0.015	MR-Egger	1.8457 (0.9194, 3.7052)	0.0848	0.191	Weighted median	0.8816 (0.7792, 0.9974)	0.0453	0.0564
SeqId_3435_53	FN1	MI	3	95.2086	0.0381	IVW-F	0.8553 (0.7906, 0.9253）	9.82e-05	0.000517	MR-Egger	0.8595 (0.5184, 1.4251)	0.557	0.777	Weighted median	0.8314 (0.7605, 0.9091)	5.03e-05	0.000288
SeqId_3484_60	AGT	MI	6	82.6908	0.0644	IVW-R	1.1311 (1.0369, 1.2338）	0.00548	0.00899	MR-Egger	1.0188 (0.8043, 1.2904)	0.877	0.877	Weighted median	1.0976 (1.0279, 1.172)	0.0054	0.00932
SeqId_3580_25	SERPINA1	MI	8	328.743	0.2674	IVW-R	1.054 (1.0239, 1.085）	0.000372	0.00133	MR-Egger	1.0449 (1.0053, 1.0861)	0.0258	0.105	Weighted median	1.0636 (1.0237, 1.1049)	0.00156	0.00362
SeqId_3796_79	ANGPTL4	MI	1	106.124	0.0145	Ward Ratio	1.2647 (1.1343, 1.4102）	2.36e-05	0.000173	MR-Egger	-	-	-	Weighted median	-	-	-
SeqId_3855_56	PRDX1	MI	4	138.318	0.0713	IVW-R	0.9035 (0.8258, 0.9886）	0.0271	0.0355	MR-Egger	1.4448 (0.7904, 2.6411)	0.232	0.417	Weighted median	0.9187 (0.8663, 0.9742)	0.00462	0.00838
SeqId_4125_52	AGER	MI	3	148.528	0.0582	IVW-F	0.8433 (0.8006, 0.8883）	1.3e-10	5.57e-09	MR-Egger	0.8722 (0.7681, 0.9903)	0.0349	0.105	Weighted median	0.8556 (0.8085, 0.9054)	6.67e-08	1.74e-06
SeqId_4220_39	FER	MI	3	67.7892	0.0274	IVW-F	0.8596 (0.7794, 0.9481）	0.00247	0.00487	MR-Egger	0.9588 (0.7612, 1.2075)	0.72	0.81	Weighted median	0.8658 (0.7806, 0.9603)	0.0064	0.0104
SeqId_5231_79	PCSK9	MI	3	119.341	0.0473	IVW-F	1.3044 (1.2408, 1.3713）	2.17e-25	3.25e-23	MR-Egger	1.2737 (1.0583, 1.5328)	0.0105	0.0942	Weighted median	1.3131 (1.2353, 1.3958)	2.29e-18	2.09e-16
SeqId_9335_28	PSG9	MI	5	118.27	0.0758	IVW-R	1.1065 (1.0553, 1.1603）	2.87e-05	0.000196	MR-Egger	1.0242 (0.9355, 1.1214)	0.605	0.777	Weighted median	1.09 (1.0301, 1.1533)	0.00279	0.00561
SeqId_9910_9	MTAP	MI	1	25.9256	0.0036	Ward Ratio	1.6579 (1.2999, 2.1145）	4.63e-05	0.000289	MR-Egger	-	-	-	Weighted median	-	-	-
SeqId_5231_79	PCSK9	NRV	3	119.341	0.0473	IVW-F	1.1289 (1.0738, 1.1867）	1.99e-06	2.5e-05	MR-Egger	1.1478 (1.0246, 1.2857)	0.0173	0.0173	Weighted median	1.1397 (1.0801, 1.2025)	1.8e-06	1.94e-05
SeqId_11634_32	RGS10	PAS	2	27.9986	0.0077	IVW-F	0.8007 (0.6527, 0.9823）	0.033	0.0413	MR-Egger	-	-	-	Weighted median	-	-	-
SeqId_12411_60	MAX	PAS	6	111.712	0.0851	IVW-R	0.9117 (0.8559, 0.9711）	0.0041	0.00708	MR-Egger	0.8396 (0.7558, 0.9326)	0.00111	0.00775	Weighted median	0.9018 (0.8482, 0.9588)	0.000955	0.00265
SeqId_13552_7	SWAP70	PAS	8	201.729	0.183	IVW-R	0.944 (0.8937, 0.9972）	0.0393	0.0483	MR-Egger	0.8804 (0.8047, 0.9632)	0.0055	0.0257	Weighted median	0.9279 (0.8861, 0.9717)	0.00148	0.00347
SeqId_15602_43	IL6R	PAS	16	355.263	0.4413	IVW-R	0.9575 (0.9293, 0.9866）	0.00442	0.00754	MR-Egger	0.9426 (0.892, 0.9961)	0.0358	0.0717	Weighted median	0.9572 (0.9286, 0.9867)	0.00471	0.00846
SeqId_2730_58	MICA	PAS	11	747.242	0.533	IVW-R	1.0149 (0.9918, 1.0386）	0.209	0.229	MR-Egger	1.0317 (0.9781, 1.0882)	0.251	0.366	Weighted median	1.0159 (0.9867, 1.0459)	0.29	0.315
SeqId_2837_3	MET	PAS	-	-	-	-	-	-	-	MR-Egger	-	-	-	Weighted median	-	-	-
SeqId_2849_49	AIF1	PAS	5	57.3071	0.0382	IVW-R	1.1274 (0.8479, 1.4992）	0.409	0.431	MR-Egger	0.7877 (0.4278, 1.4503)	0.444	0.517	Weighted median	1.0759 (0.9541, 1.2133)	0.232	0.263
SeqId_3054_3	HP	PAS	14	244.139	0.322	IVW-R	0.928 (0.8954, 0.9619）	4.39e-05	0.00028	MR-Egger	0.9774 (0.8767, 1.0896)	0.68	0.71	Weighted median	0.939 (0.8981, 0.9818)	0.00566	0.00947
SeqId_3175_51	ADAMTS13	PAS	4	391.723	0.1786	IVW-R	0.9114 (0.8443, 0.9839）	0.0175	0.0242	MR-Egger	0.8529 (0.797, 0.9127)	4.22e-06	5.91e-05	Weighted median	0.8996 (0.8595, 0.9417)	5.7e-06	4.74e-05
SeqId_3186_2	C2	PAS	7	73.1794	0.0664	IVW-R	1.2669 (1.1021, 1.4564）	0.00088	0.00247	MR-Egger	1.312 (0.817, 2.107)	0.261	0.366	Weighted median	1.1828 (1.039, 1.3466)	0.0111	0.016
SeqId_3796_79	ANGPTL4	PAS	1	106.124	0.0145	Ward Ratio	1.3053 (1.1474, 1.4848）	5.09e-05	0.000305	MR-Egger	-	-	-	Weighted median	-	-	-
SeqId_4209_60	VTA1	PAS	6	81.6187	0.0636	IVW-R	1.1111 (1.0366, 1.1909）	0.00293	0.00549	MR-Egger	1.0657 (0.7618, 1.4906)	0.71	0.71	Weighted median	1.1039 (1.0147, 1.2011)	0.0215	0.0288
SeqId_4496_60	MMP12	PAS	8	196.862	0.1794	IVW-R	0.9084 (0.8691, 0.9495）	2.07e-05	0.000159	MR-Egger	0.8988 (0.8294, 0.9741)	0.00931	0.0326	Weighted median	0.9047 (0.8694, 0.9415)	8.28e-07	1.01e-05
SeqId_4925_54	MMP13	PAS	1	55.4715	0.0076	Ward Ratio	1.3899 (1.1503, 1.6794）	0.000647	0.00196	MR-Egger	-	-	-	Weighted median	-	-	-
SeqId_5102_55	MICB	PAS	9	416.889	0.3425	IVW-R	0.9233 (0.8522, 1.0002）	0.0506	0.0607	MR-Egger	0.8374 (0.7137, 0.9825)	0.0295	0.0688	Weighted median	0.9112 (0.8482, 0.9789)	0.0109	0.0159
SeqId_5231_79	PCSK9	PAS	3	119.341	0.0473	IVW-F	1.1255 (1.0624, 1.1923）	5.89e-05	0.000334	MR-Egger	1.1554 (1.032, 1.2937)	0.0122	0.0342	Weighted median	1.1355 (1.0681, 1.2072)	4.72e-05	0.000279
SeqId_6527_1	TRIL	PAS	2	85.6574	0.0232	IVW-F	1.1578 (1.0555, 1.2701）	0.00191	0.00413	MR-Egger	-	-	-	Weighted median	-	-	-
SeqId_7161_25	H6PD	PAS	7	261.036	0.2023	IVW-R	0.9231 (0.8757, 0.9731）	0.00295	0.00551	MR-Egger	0.9192 (0.8383, 1.0079)	0.0731	0.128	Weighted median	0.9325 (0.8923, 0.9746)	0.0019	0.0043
SeqId_7905_30	HP	PAS	10	174.074	0.1947	IVW-R	0.934 (0.8859, 0.9847）	0.0113	0.0171	MR-Egger	0.9295 (0.7944, 1.0876)	0.362	0.46	Weighted median	0.9332 (0.8877, 0.9811)	0.00676	0.0108
SeqId_9910_9	MTAP	PAS	1	25.9256	0.0036	Ward Ratio	1.9176 (1.4467, 2.542）	5.96e-06	6.16e-05	MR-Egger	-	-	-	Weighted median	-	-	-
SeqId_13552_7	SWAP70	STR	8	201.729	0.183	IVW-R	0.9361 (0.9059, 0.9674）	8.28e-05	0.000166	MR-Egger	0.9623 (0.9045, 1.0237)	0.223	0.223	Weighted median	0.9411 (0.9078, 0.9756)	0.000947	0.000947
SeqId_4496_60	MMP12	STR	8	196.862	0.1794	IVW-R	0.9358 (0.9008, 0.9722）	0.000651	0.000651	MR-Egger	0.9471 (0.884, 1.0146)	0.122	0.223	Weighted median	0.9364 (0.9075, 0.9663)	4.08e-05	8.15e-05
SeqId_10070_22	PLCG2	VTE	3	119.21	0.0473	IVW-F	1.232 (1.1523, 1.3172）	9.81e-10	8.83e-09	MR-Egger	1.1465 (0.8828, 1.4891)	0.305	0.581	Weighted median	1.2229 (1.1326, 1.3203)	2.73e-07	1.91e-06
SeqId_15343_337	KNG1	VTE	4	147.338	0.0756	IVW-R	1.1316 (1.0355, 1.2365）	0.0063	0.0106	MR-Egger	1.3451 (0.739, 2.4484)	0.332	0.581	Weighted median	1.1306 (1.0558, 1.2107)	0.000444	0.000847
SeqId_15526_33	GSS	VTE	4	205.284	0.1023	IVW-R	1.1236 (1.0501, 1.2022）	0.000734	0.00141	MR-Egger	1.2058 (0.9795, 1.4843)	0.0776	0.204	Weighted median	1.1238 (1.0706, 1.1797)	2.42e-06	8.46e-06
SeqId_15615_8	LILRB3	VTE	8	129.236	0.1255	IVW-R	1.0492 (1.0046, 1.0958）	0.0304	0.0455	MR-Egger	1.0361 (0.9541, 1.1252)	0.399	0.63	Weighted median	1.0537 (0.9998, 1.1106)	0.0507	0.0533
SeqId_17224_12	OGN	VTE	9	152.314	0.1599	IVW-R	0.9331 (0.897, 0.9706）	0.000571	0.00128	MR-Egger	0.897 (0.8216, 0.9793)	0.0152	0.0572	Weighted median	0.9247 (0.8863, 0.9648)	0.000301	0.000633
SeqId_19154_41	SERPINE2	VTE	11	385.101	0.3704	IVW-R	0.9355 (0.9119, 0.9597）	3.06e-07	1.65e-06	MR-Egger	0.95 (0.9126, 0.9891)	0.0126	0.0572	Weighted median	0.937 (0.912, 0.9627)	2.41e-06	8.46e-06
SeqId_19558_10	LRP4	VTE	5	195.169	0.1193	IVW-R	1.1648 (1.0661, 1.2725）	0.000729	0.00141	MR-Egger	1.0557 (0.5731, 1.9446)	0.862	0.905	Weighted median	1.1742 (1.1219, 1.229)	5.08e-12	5.33e-11
SeqId_19631_13	KNG1	VTE	3	68.4821	0.0277	IVW-F	1.2368 (1.1255, 1.3591）	1e-05	3.86e-05	MR-Egger	1.4384 (0.5945, 3.4799)	0.42	0.63	Weighted median	1.2405 (1.112, 1.3839)	0.000112	0.000262
SeqId_2190_55	F11	VTE	7	130.943	0.1129	IVW-R	1.6064 (1.4773, 1.7468）	1.44e-28	3.89e-27	MR-Egger	1.7264 (1.45, 2.0554)	8.52e-10	1.79e-08	Weighted median	1.5881 (1.4973, 1.6845)	1.92e-53	4.03e-52
SeqId_2436_49	CXCL16	VTE	2	106.641	0.0287	IVW-F	0.9152 (0.8358, 1.0023）	0.056	0.0756	MR-Egger	-	-	-	Weighted median	-	-	-
SeqId_2961_1	PROC	VTE	1	194.033	0.0262	Ward Ratio	0.7841 (0.7145, 0.8605）	2.93e-07	1.65e-06	MR-Egger	-	-	-	Weighted median	-	-	-
SeqId_3029_52	CD209	VTE	7	109.586	0.0962	IVW-R	1.1085 (1.0571, 1.1623）	2.09e-05	7.05e-05	MR-Egger	1.121 (1.0231, 1.2283)	0.0143	0.0572	Weighted median	1.1138 (1.0561, 1.1747)	7.12e-05	0.000187
SeqId_3077_66	F10	VTE	2	72.6867	0.0198	IVW-F	0.9482 (0.8572, 1.0489）	0.302	0.306	MR-Egger	-	-	-	Weighted median	-	-	-
SeqId_3194_36	GP6	VTE	7	438.52	0.2988	IVW-R	1.0432 (1.0107, 1.0768）	0.00883	0.014	MR-Egger	1.0448 (0.9873, 1.1056)	0.129	0.271	Weighted median	1.04 (1.0067, 1.0743)	0.018	0.0252
SeqId_4152_58	KLKB1	VTE	4	24.0301	0.0132	IVW-R	0.7338 (0.4551, 1.1833）	0.204	0.221	MR-Egger	0.3746 (0.022, 6.3931)	0.498	0.697	Weighted median	0.7791 (0.56, 1.084)	0.139	0.139
SeqId_4479_14	SERPING1	VTE	13	376.541	0.4047	IVW-R	0.9757 (0.9399, 1.0129）	0.198	0.221	MR-Egger	0.9412 (0.8872, 0.9986)	0.045	0.135	Weighted median	0.9714 (0.9469, 0.9965)	0.0257	0.03
SeqId_4878_3	F10	VTE	2	82.7664	0.0224	IVW-F	0.9522 (0.867, 1.0458）	0.306	0.306	MR-Egger	-	-	-	Weighted median	-	-	-
SeqId_4961_17	ANXA2	VTE	4	77.9053	0.0414	IVW-R	1.1041 (0.9858, 1.2367）	0.0869	0.112	MR-Egger	1.359 (1.1159, 1.6549)	0.00228	0.024	Weighted median	1.1092 (1.0167, 1.2101)	0.0197	0.0259
SeqId_5703_26	OLFM1	VTE	3	51.0078	0.0208	IVW-F	1.2284 (1.1, 1.3717）	0.000259	0.000636	MR-Egger	1.0179 (0.3253, 3.1854)	0.976	0.976	Weighted median	1.2214 (1.0714, 1.3923)	0.00277	0.00448
SeqId_6393_63	HSP90B1	VTE	20	301.893	0.4564	IVW-R	1.0377 (0.9842, 1.0942）	0.17	0.2	MR-Egger	1.0196 (0.9134, 1.1383)	0.729	0.898	Weighted median	0.958 (0.9226, 0.9948)	0.0256	0.03
SeqId_6451_64	ASPN	VTE	9	154.655	0.1619	IVW-R	1.0846 (1.0444, 1.1263）	2.52e-05	7.56e-05	MR-Egger	1.1001 (1.0177, 1.1891)	0.0164	0.0572	Weighted median	1.0985 (1.052, 1.1471)	2.08e-05	6.23e-05
SeqId_6491_59	KLK15	VTE	2	85.1502	0.0231	IVW-F	0.8291 (0.7516, 0.9146）	0.000182	0.000491	MR-Egger	-	-	-	Weighted median	-	-	-
SeqId_7875_86	PLEK	VTE	6	158.813	0.1168	IVW-R	0.8873 (0.8442, 0.9326）	2.47e-06	1.11e-05	MR-Egger	0.9132 (0.8122, 1.0268)	0.129	0.271	Weighted median	0.8932 (0.8525, 0.9359)	2.14e-06	8.46e-06
SeqId_9253_52	ABO	VTE	13	256.762	0.3168	IVW-R	1.109 (0.9984, 1.2319）	0.0537	0.0756	MR-Egger	0.9845 (0.8737, 1.1092)	0.797	0.898	Weighted median	1.1057 (1.0386, 1.1772)	0.00166	0.0029
SeqId_9294_45	MFAP2	VTE	6	131.438	0.0986	IVW-R	1.0874 (1.0315, 1.1463）	0.00185	0.00332	MR-Egger	1.0133 (0.9086, 1.1301)	0.812	0.898	Weighted median	1.0759 (1.0207, 1.134)	0.00652	0.00977
SeqId_9796_4	CEL	VTE	5	43.3947	0.0292	IVW-R	0.7886 (0.5788, 1.0746）	0.133	0.163	MR-Egger	0.847 (0.4305, 1.6665)	0.631	0.828	Weighted median	0.8675 (0.7546, 0.9972)	0.0456	0.0504
SeqId_9815_5	ARHGAP1	VTE	1	17.9449	0.0025	Ward Ratio	0.3551 (0.2803, 0.4499）	9.86e-18	1.33e-16	MR-Egger	-	-	-	Weighted median	-	-	-
SeqId_10088_37	APRT	VV	3	32.5649	0.0134	IVW-F	0.9214 (0.8287, 1.0245)	0.13	0.152	MR-Egger	0.6593 (0.3296, 1.3188)	0.239	0.421	Weighted median	0.859 (0.7424, 0.9939)	0.0411	0.0514
SeqId_11354_21	PLCB1	VV	-	-	-	-	-	-	-	-	-	-	-	-	-	-	-
SeqId_12643_4	ARRB1	VV	7	169.465	0.1414	IVW-R	0.9575 (0.9203, 0.9963)	0.0319	0.0469	MR-Egger	0.9138 (0.8547, 0.9771)	0.00833	0.0666	Weighted median	0.9414 (0.9013, 0.9834)	0.00666	0.0107
SeqId_12703_6	NEK7	VV	2	83.3952	0.0226	IVW-F	1.1766 (1.087, 1.2735)	5.71e-05	0.000259	MR-Egger	-	-	-	Weighted median	-	-	-
SeqId_13242_134	SHANK3	VV	6	110.492	0.0842	IVW-R	1.0378 (0.9946, 1.0829)	0.0869	0.109	MR-Egger	0.9592 (0.8852, 1.0393)	0.309	0.436	Weighted median	1.03 (0.9866, 1.0753)	0.179	0.188
SeqId_13697_51	GPD1	VV	3	21.8424	0.009	IVW-F	0.6395 (0.5066, 0.8074)	0.00017	0.000568	MR-Egger	0.969 (0.5162, 1.8191)	0.922	0.922	Weighted median	0.6103 (0.2251, 1.6547)	0.332	0.332
SeqId_13733_5	IL12B	VV	9	191.446	0.193	IVW-R	0.9458 (0.892, 1.0028)	0.0622	0.0797	MR-Egger	0.9317 (0.8277, 1.0489)	0.242	0.421	Weighted median	0.9479 (0.9165, 0.9803)	0.00183	0.00385
SeqId_14112_40	RELT	VV	1	58.4798	0.008	Ward Ratio	1.2644 (1.1137, 1.4356)	0.000293	0.000861	MR-Egger	-	-	-	Weighted median	-	-	-
SeqId_15385_116	FABP2	VV	10	251.712	0.259	IVW-R	1.0651 (1.0317, 1.0996)	0.000104	0.0004	MR-Egger	1.0656 (1.0007, 1.1347)	0.0474	0.158	Weighted median	1.0763 (1.047, 1.1065)	1.89e-07	2.52e-06
SeqId_15391_114	GAS6	VV	4	166.41	0.0845	IVW-R	0.9218 (0.8803, 0.9653)	0.000538	0.00142	MR-Egger	0.9093 (0.829, 0.9975)	0.0442	0.158	Weighted median	0.9234 (0.8823, 0.9665)	0.000614	0.00154
SeqId_15573_110	NCAN	VV	1	226.45	0.0304	Ward Ratio	1.1552 (1.068, 1.2496)	0.000315	0.000874	MR-Egger	-	-	-	Weighted median	-	-	-
SeqId_16805_5	PDE5A	VV	10	150.161	0.1725	IVW-R	1.0544 (0.9998, 1.112)	0.0509	0.0706	MR-Egger	0.9877 (0.8732, 1.1173)	0.845	0.866	Weighted median	1.0451 (1.0091, 1.0824)	0.0138	0.0197
SeqId_17224_12	OGN	VV	9	152.314	0.1599	IVW-R	0.9377 (0.9066, 0.97)	0.000193	0.000604	MR-Egger	0.9063 (0.8406, 0.9771)	0.0104	0.0684	Weighted median	0.9287 (0.895, 0.9636)	8.66e-05	0.000385
SeqId_17814_8	BPNT1	VV	4	61.6671	0.0331	IVW-R	1.0561 (0.9609, 1.1608)	0.257	0.274	MR-Egger	1.1398 (0.8824, 1.4722)	0.316	0.436	Weighted median	1.0633 (0.9879, 1.1444)	0.102	0.123
SeqId_17821_20	NMT2	VV	2	90.2286	0.0244	IVW-F	1.0161 (0.9291, 1.1113)	0.726	0.726	MR-Egger	-	-	-	Weighted median	-	-	-
SeqId_18215_5	THG1L	VV	14	62.4919	0.1084	IVW-R	1.0162 (0.9715, 1.063)	0.483	0.493	MR-Egger	1.0949 (0.9929, 1.2073)	0.0691	0.175	Weighted median	1.0356 (0.979, 1.0954)	0.222	0.228
SeqId_18387_7	ST13	VV	1	298.431	0.0397	Ward Ratio	0.9094 (0.8534, 0.9691)	0.00341	0.00609	MR-Egger	-	-	-	Weighted median	-	-	-
SeqId_18875_125	COL2A1	VV	4	226.435	0.1116	IVW-R	1.0783 (1.0395, 1.1185)	5.55e-05	0.000259	MR-Egger	1.0762 (0.9963, 1.1624)	0.062	0.175	Weighted median	1.0782 (1.0377, 1.1202)	0.000115	0.000459
SeqId_18922_27	CD68	VV	5	175.493	0.1085	IVW-R	0.919 (0.8731, 0.9674)	0.00125	0.00299	MR-Egger	0.8937 (0.8173, 0.9772)	0.0137	0.0684	Weighted median	0.9223 (0.8781, 0.9686)	0.00122	0.00288
SeqId_19289_29	UROD	VV	11	194.857	0.2294	IVW-R	1.0404 (1.0065, 1.0755)	0.0191	0.0289	MR-Egger	1.0541 (0.9932, 1.1186)	0.0826	0.194	Weighted median	1.0407 (1.0089, 1.0735)	0.0117	0.0173
SeqId_19523_215	PARK7	VV	10	182.994	0.2026	IVW-R	0.9686 (0.9306, 1.0082)	0.119	0.141	MR-Egger	0.9422 (0.8834, 1.0049)	0.0699	0.175	Weighted median	0.9662 (0.9372, 0.9961)	0.0272	0.0351
SeqId_2474_54	APCS	VV	3	184.457	0.0713	IVW-F	1.0658 (1.0233, 1.11)	0.00214	0.00412	MR-Egger	1.0183 (0.8903, 1.1647)	0.792	0.856	Weighted median	1.0688 (1.0238, 1.1158)	0.00244	0.00464
SeqId_2614_28	EFNA4	VV	1	37.2793	0.0051	Ward Ratio	0.7542 (0.6325, 0.8994)	0.00169	0.00361	MR-Egger	-	-	-	Weighted median	-	-	-
SeqId_2637_77	MRC1	VV	16	451.006	0.5007	IVW-R	1.0742 (1.0465, 1.1027)	8.4e-08	1.05e-06	MR-Egger	1.1137 (1.0698, 1.1594)	1.52e-07	6.08e-06	Weighted median	1.0902 (1.0633, 1.1178)	1.3e-11	5.21e-10
SeqId_3166_92	CD33	VV	20	216.91	0.3762	IVW-R	1.0175 (0.9903, 1.0455)	0.209	0.232	MR-Egger	1.036 (0.9906, 1.0834)	0.122	0.26	Weighted median	1.0215 (0.9956, 1.048)	0.105	0.123
SeqId_3195_50	GNLY	VV	6	294.799	0.1971	IVW-R	0.9584 (0.9115, 1.0077)	0.097	0.118	MR-Egger	0.9141 (0.8514, 0.9814)	0.0132	0.0684	Weighted median	0.9525 (0.9244, 0.9813)	0.0014	0.0031
SeqId_3283_21	TGFBI	VV	12	180.031	0.2308	IVW-R	1.0477 (1.0197, 1.0765)	0.00074	0.00185	MR-Egger	1.0458 (0.9726, 1.1245)	0.226	0.421	Weighted median	1.0462 (1.0167, 1.0766)	0.002	0.004
SeqId_3324_51	LY9	VV	8	171.731	0.1602	IVW-R	1.0698 (1.0257, 1.1157)	0.00168	0.00361	MR-Egger	1.0269 (0.9502, 1.1097)	0.503	0.649	Weighted median	1.0673 (1.0341, 1.1015)	5.2e-05	0.000297
SeqId_3339_33	THBS2	VV	10	184.498	0.2039	IVW-R	0.9381 (0.9123, 0.9646)	6.88e-06	3.82e-05	MR-Egger	0.9599 (0.9276, 0.9934)	0.0193	0.0773	Weighted median	0.946 (0.9203, 0.9724)	7.77e-05	0.000385
SeqId_3421_54	TNFSF8	VV	2	124.803	0.0335	IVW-F	0.8426 (0.7872, 0.9019)	7.97e-07	5.69e-06	MR-Egger	-	-	-	Weighted median	-	-	-
SeqId_3457_57	POSTN	VV	5	83.7137	0.0549	IVW-R	0.882 (0.7747, 1.0042)	0.0579	0.0782	MR-Egger	0.8204 (0.5678, 1.1853)	0.292	0.436	Weighted median	0.8515 (0.7896, 0.9183)	3.02e-05	0.000201
SeqId_4209_60	VTA1	VV	6	81.6187	0.0636	IVW-R	1.1022 (1.0371, 1.1714)	0.00173	0.00361	MR-Egger	1.0786 (0.8012, 1.4519)	0.618	0.706	Weighted median	1.0725 (1.0083, 1.1408)	0.0263	0.0351
SeqId_4220_39	FER	VV	3	67.7892	0.0274	IVW-F	1.243 (1.1442, 1.3504)	2.64e-07	2.64e-06	MR-Egger	1.3783 (1.1324, 1.6776)	0.00137	0.0275	Weighted median	1.2472 (1.1361, 1.3691)	3.46e-06	2.77e-05
SeqId_4374_45	GDF15	VV	14	165.802	0.2438	IVW-R	1.0596 (1.0205, 1.1001)	0.00252	0.00467	MR-Egger	1.0166 (0.9535, 1.0839)	0.615	0.706	Weighted median	1.0578 (1.0256, 1.091)	0.000367	0.00098
SeqId_4407_10	MST1	VV	19	278.046	0.4234	IVW-R	0.9726 (0.9479, 0.998)	0.035	0.0499555	MR-Egger	1.0187 (0.9516, 1.0907)	0.593	0.706	Weighted median	0.9818 (0.959, 1.0051)	0.125	0.143
SeqId_5256_86	PDE5A	VV	8	133.182	0.1288	IVW-R	1.0545 (1.0172, 1.0931)	0.00386	0.00646	MR-Egger	1.0234 (0.8309, 1.2605)	0.828	0.866	Weighted median	1.0466 (1.0064, 1.0885)	0.0226	0.0311
SeqId_5272_55	SHC1	VV	1	57.8071	0.008	Ward Ratio	1.2649 (1.1252, 1.422)	8.32e-05	0.000347	MR-Egger	-	-	-	Weighted median	-	-	-
SeqId_5749_53	CLPS	VV	9	39.6711	0.0472	IVW-R	0.9672 (0.8883, 1.053)	0.442	0.46	MR-Egger	0.7009 (0.4459, 1.1019)	0.124	0.26	Weighted median	0.9366 (0.8562, 1.0244)	0.152	0.164
SeqId_5900_11	HINT1	VV	1	275.593	0.0368	Ward Ratio	0.8608 (0.8081, 0.917)	3.41e-06	2.13e-05	MR-Egger	-	-	-	Weighted median	-	-	-
SeqId_6383_90	TLL1	VV	3	26.9173	0.0111	IVW-F	0.7048 (0.6351, 0.7822)	4.59e-11	2.3e-09	MR-Egger	0.4097 (0.1987, 0.8446)	0.0156	0.0694	Weighted median	0.7239 (0.6077, 0.8622)	0.000293	0.000836
SeqId_6404_20	C1QL1	VV	4	156.665	0.08	IVW-R	0.9175 (0.8781, 0.9587)	0.000122	0.000435	MR-Egger	0.7842 (0.4768, 1.2899)	0.338	0.451	Weighted median	0.9137 (0.8714, 0.9581)	0.000194	0.000646
SeqId_6414_8	OAF	VV	12	191.602	0.242	IVW-R	0.9615 (0.9378, 0.9857)	0.00197	0.00395	MR-Egger	0.9755 (0.9348, 1.0181)	0.256	0.426	Weighted median	0.962 (0.9352, 0.9896)	0.0072	0.0111
SeqId_6451_64	ASPN	VV	9	154.655	0.1619	IVW-R	1.0337 (0.9804, 1.0899)	0.219	0.238	MR-Egger	1.1013 (0.9927, 1.2217)	0.0685	0.175	Weighted median	1.0793 (1.0366, 1.1238)	0.00021	0.000646
SeqId_7161_25	H6PD	VV	7	261.036	0.2023	IVW-R	0.9469 (0.8709, 1.0296)	0.202	0.229	MR-Egger	0.9608 (0.8304, 1.1117)	0.591	0.706	Weighted median	0.9721 (0.9353, 1.0102)	0.149	0.164
SeqId_7218_87	ATP1B2	VV	6	203.205	0.1447	IVW-R	0.9422 (0.9049, 0.9811)	0.00388	0.00646	MR-Egger	0.8038 (0.6988, 0.9245)	0.00221	0.0276	Weighted median	0.9427 (0.9033, 0.9837)	0.00658	0.0107
SeqId_7922_5	ADM	VV	2	25.3553	0.007	IVW-F	1.6476 (1.4075, 1.9287)	5.17e-10	1.29e-08	MR-Egger	-	-	-	Weighted median	-	-	-
SeqId_8099_42	SPON2	VV	8	226.786	0.2012	IVW-R	1.0399 (0.9984, 1.0832)	0.0598	0.0786	MR-Egger	1.0887 (1.0298, 1.1511)	0.00276	0.0276	Weighted median	1.0512 (1.0175, 1.086)	0.00266	0.00484
SeqId_8480_29	EFEMP1	VV	4	197.885	0.0989	IVW-R	0.9329 (0.8813, 0.9875)	0.0167	0.0261	MR-Egger	0.9645 (0.7664, 1.2139)	0.758	0.842	Weighted median	0.935 (0.8919, 0.9803)	0.00531	0.00923
SeqId_8900_28	NEO1	VV	6	119.653	0.0906	IVW-R	0.9113 (0.8502, 0.9768)	0.00872	0.0141	MR-Egger	0.8683 (0.6737, 1.1191)	0.275	0.436	Weighted median	0.8957 (0.8563, 0.9368)	1.51e-06	1.51e-05
SeqId_9216_100	PLXNB2	VV	12	196.895	0.2471	IVW-R	1.0664 (1.0403, 1.0931)	3.55e-07	2.96e-06	MR-Egger	1.0357 (0.9686, 1.1075)	0.304	0.436	Weighted median	1.0611 (1.0287, 1.0946)	0.000182	0.000646
SeqId_9294_45	MFAP2	VV	6	131.438	0.0986	IVW-R	1.1482 (1.0955, 1.2034)	8.16e-09	1.36e-07	MR-Egger	1.0726 (0.9768, 1.1777)	0.142	0.284	Weighted median	1.1392 (1.0879, 1.1928)	2.9e-08	5.79e-07

## Sheet: TableS6
Supplementary Table S6. Sensitivity analyses results of 269 protein-CVD pairs. Abbreviations: SeqId: sequence identifier; CVD, cardiovascular disease; nSNP, the number of instrumental SNPs selected for Mendelian randomization analysis; Pintercept, P values of intercepts from MR-Egger; snp_r2.exposure, proportion of variance of exposure explained by variants; snp_r2.outcome, proportion of variance…
SeqId	Gene	CVD	nSNP	Pintercept	snp_r2.exposure	snp_r2.outcome	Correct causal direction	PSteiger	Cochran's Q	PCochran's Q	LOO
SeqId_13133_73	LTBP4	AA	2	-	0.0148	0.000111	TRUE	5.69e-21	-	-	-
SeqId_15602_43	IL6R	AA	16	0.6636	0.281	0.000118	TRUE	0	26.1016	0.037	PASS
SeqId_2737_22	CCN3	AA	2	-	0.0164	3.84e-05	TRUE	7.1e-25	-	-	-
SeqId_4220_39	FER	AA	3	0.7174	0.0279	5.56e-05	TRUE	8.23e-42	-	-	-
SeqId_5231_79	PCSK9	AA	3	0.3212	0.0472	4.57e-05	TRUE	2.25e-72	-	-	-
SeqId_10070_22	PLCG2	AF	3	0.0503	0.0475	4.81e-05	TRUE	4.17e-72	-	-	-
SeqId_12575_30	MTHFD1	AF	3	0.9968	0.0278	8e-05	TRUE	1.59e-40	-	-	-
SeqId_12675_14	DARS1	AF	2	-	0.0541	4.93e-05	TRUE	2.23e-82	-	-	-
SeqId_13123_3	FLRT3	AF	12	0.7334	0.327	0.000202	TRUE	0	17.8333	0.0855	PASS
SeqId_13126_52	DSC2	AF	7	0.202	0.0903	9.19e-05	TRUE	1.76e-139	8.1281	0.229	PASS
SeqId_13657_2	PNKP	AF	1	-	0.00488	4.2e-05	TRUE	1.1e-07	-	-	-
SeqId_14133_93	IL1R2	AF	7	0.1807	0.15	5.66e-05	TRUE	2.42e-246	4.50812	0.608	PASS
SeqId_15483_377	AGRN	AF	1	-	0.0415	6.3e-05	TRUE	5.91e-62	-	-	-
SeqId_15626_223	HSPG2	AF	4	0.43	0.0736	0.000132	TRUE	2.37e-110	13.0861	0.00445	PASS
SeqId_16055_3	CFHR5	AF	7	0.3183	0.13	5.65e-05	TRUE	2.18e-210	2.86364	0.826	PASS
SeqId_16060_99	NID2	AF	9	0.2293	0.161	6.82e-05	TRUE	8.13e-266	10.3738	0.24	PASS
SeqId_16914_104	CD14	AF	5	0.7278	0.055	8.54e-05	TRUE	2.47e-82	2.67487	0.614	PASS
SeqId_17164_15	ANXA4	AF	2	-	0.087	8.37e-05	TRUE	2.83e-134	-	-	-
SeqId_17325_10	GUK1	AF	5	0.7351	0.138	5.19e-05	TRUE	2.88e-224	3.93539	0.415	PASS
SeqId_18220_141	SRA1	AF	5	0.4513	0.125	0.000101	TRUE	1.97e-198	7.21659	0.125	PASS
SeqId_19557_3	KLB	AF	13	0.001	0.227	0.000169	TRUE	0	19.9442	0.0681	PASS
SeqId_2614_28	EF-4	AF	1	-	0.00517	0.000132	TRUE	4.13e-07	-	-	-
SeqId_3212_30	ASAH2	AF	13	0.3477	0.312	0.000199	TRUE	0	31.6117	0.00159	PASS
SeqId_3435_53	FN1	AF	3	0.835	0.038	7.31e-05	TRUE	3.1e-56	-	-	-
SeqId_3484_60	AGT	AF	6	0.3328	0.0648	0.000125	TRUE	1.72e-96	11.2911	0.0459	PASS
SeqId_4187_49	PGD	AF	1	-	0.0345	5.76e-05	TRUE	2.2e-51	-	-	-
SeqId_4297_62	SPON1	AF	9	0.2166	0.164	9.55e-05	TRUE	1.02e-269	3.89125	0.867	PASS
SeqId_5231_79	PCSK9	AF	3	0.6566	0.0472	7.95e-05	TRUE	2.81e-70	-	-	-
SeqId_5272_55	SHC1	AF	1	-	0.00785	2.54e-05	TRUE	2.4e-12	-	-	-
SeqId_5532_53	FGFR1	AF	4	0.6001	0.0266	2.28e-05	TRUE	8.53e-41	0.684325	0.877	PASS
SeqId_6461_54	APOC3	AF	1	-	0.00665	3.76e-05	TRUE	2.54e-10	-	-	-
SeqId_8099_42	SPON2	AF	8	0.5877	0.176	7.94e-05	TRUE	4.75e-294	5.57446	0.59	PASS
SeqId_8288_27	APOH	AF	3	0.0091	0.127	7.32e-05	TRUE	1.05e-204	-	-	-
SeqId_8969_49	CD14	AF	5	0.3523	0.0548	8.44e-05	TRUE	4.54e-82	2.75926	0.599	PASS
SeqId_9253_52	ABO	AF	13	0.0079	0.305	9.81e-05	TRUE	0	16.6165	0.165	PASS
SeqId_9288_7	FKBP7	AF	5	0.018	0.152	0.000103	TRUE	2.16e-246	6.91341	0.141	EXCLUDE
SeqId_9713_67	PDGFRL	AF	5	0.5223	0.0736	6.67e-05	TRUE	5.15e-113	1.36718	0.85	PASS
SeqId_14675_20	EIF4B	AP	1	-	0.00485	1.87e-05	TRUE	3.8e-08	-	-	-
SeqId_15299_102	MESD	AP	2	-	0.0237	2.13e-05	TRUE	1.03e-36	-	-	-
SeqId_15573_110	NCAN	AP	1	-	0.0303	4.74e-05	TRUE	8.01e-46	-	-	-
SeqId_15602_43	IL6R	AP	16	0.994	0.281	0.00014	TRUE	0	29.1759	0.0153	PASS
SeqId_2844_53	TIE1	AP	1	-	0.0318	2.81e-05	TRUE	7.12e-49	-	-	-
SeqId_3348_49	BMP1	AP	3	0.5869	0.0169	2.91e-05	TRUE	5.04e-26	-	-	-
SeqId_3435_53	FN1	AP	3	0.8175	0.038	4.98e-05	TRUE	1.28e-57	-	-	-
SeqId_3516_60	CXCL12	AP	3	0.8546	0.022	0.000106	TRUE	1.22e-31	-	-	-
SeqId_3796_79	ANGPTL4	AP	1	-	0.0148	6.95e-05	TRUE	1.05e-21	-	-	-
SeqId_4220_39	FER	AP	3	0.8804	0.0279	3.72e-05	TRUE	1.82e-42	-	-	-
SeqId_4834_61	EPHA2	AP	6	0.251	0.112	4.5e-05	TRUE	3.89e-181	2.32135	0.803	PASS
SeqId_5231_79	PCSK9	AP	3	0.8141	0.0472	0.000345	TRUE	9.03e-65	-	-	-
SeqId_5542_22	NRP1	AP	4	0.9455	0.091	2.26e-05	TRUE	1.91e-146	1.49307	0.684	PASS
SeqId_5682_13	VASN	AP	2	-	0.0108	2.37e-05	TRUE	5.7e-17	-	-	-
SeqId_6342_10	NPNT	AP	6	0.3148	0.0743	8.38e-05	TRUE	1.97e-114	2.1842	0.823	PASS
SeqId_6461_54	APOC3	AP	1	-	0.00665	3.73e-05	TRUE	2.06e-10	-	-	-
SeqId_6626_81	CHST12	AP	2	-	0.0447	2.27e-05	TRUE	1.02e-69	-	-	-
SeqId_8307_47	C11orf68	AP	2	-	0.00669	7.87e-05	TRUE	8.15e-10	-	-	-
SeqId_8958_51	CHL1	AP	8	0.843	0.0857	6.67e-05	TRUE	2.88e-134	7.68813	0.361	PASS
SeqId_9335_28	PSG9	AP	5	0.1976	0.077	8.57e-05	TRUE	7.77e-119	6.26022	0.181	PASS
SeqId_9337_43	TAC1	AP	4	0.2878	0.0428	4.57e-05	TRUE	2.02e-65	4.26905	0.234	PASS
SeqId_9384_17	CAMP	AP	1	-	0.00258	3.27e-05	TRUE	0.000148	-	-	-
SeqId_9910_9	MTAP	AP	1	-	0.00367	5.62e-05	TRUE	7.89e-06	-	-	-
SeqId_11431_235	RECQL	CAS	3	0.0907	0.02	6.09e-05	TRUE	1.12e-29	-	-	-
SeqId_11636_33	TAGLN2	CAS	1	-	0.0316	3.27e-05	TRUE	2.12e-48	-	-	-
SeqId_13463_1	PXDN	CAS	2	-	0.0328	3.48e-05	TRUE	2.88e-50	-	-	-
SeqId_13947_371	NUDT12	CAS	1	-	0.0269	3.22e-05	TRUE	4.06e-41	-	-	-
SeqId_14158_17	ANXA5	CAS	1	-	0.00315	2.75e-05	TRUE	1.82e-05	-	-	-
SeqId_14675_20	EIF4B	CAS	1	-	0.00485	2.94e-05	TRUE	6.32e-08	-	-	-
SeqId_15385_116	FABP2	CAS	10	0.9368	0.232	0.000102	TRUE	0	17.2461	0.045	PASS
SeqId_15526_33	GSS	CAS	4	0.0053	0.104	7.51e-05	TRUE	7.31e-166	9.82622	0.0201	EXCLUDE
SeqId_15573_110	NCAN	CAS	1	-	0.0303	6.42e-05	TRUE	2.89e-45	-	-	-
SeqId_15594_47	HTRA1	CAS	5	0.25	0.0322	0.000129	TRUE	2.21e-46	7.95686	0.0932	PASS
SeqId_15602_43	IL6R	CAS	16	0.167	0.281	0.000144	TRUE	0	29.1739	0.0153	PASS
SeqId_16805_5	PDE5A	CAS	10	0.9492	0.17	9.2e-05	TRUE	6.09e-285	12.64	0.18	PASS
SeqId_16900_29	MDGA1	CAS	17	0.7416	0.376	4.78e-05	TRUE	0	12.3983	0.716	PASS
SeqId_2844_53	TIE1	CAS	1	-	0.0318	3.91e-05	TRUE	2.15e-48	-	-	-
SeqId_2938_55	APOE	CAS	3	0.5853	0.013	6.54e-05	TRUE	3.13e-19	-	-	-
SeqId_3331_8	RGMB	CAS	4	0.9953	0.0836	2.8e-05	TRUE	2.36e-133	4.08006	0.253	PASS
SeqId_3348_49	BMP1	CAS	3	0.969	0.0169	4.18e-05	TRUE	1.26e-25	-	-	-
SeqId_3435_53	FN1	CAS	3	0.8351	0.038	7.71e-05	TRUE	1.18e-56	-	-	-
SeqId_3484_60	AGT	CAS	6	0.448	0.0648	9.4e-05	TRUE	1.36e-98	15.8603	0.00725	PASS
SeqId_3516_60	CXCL12	CAS	3	0.9202	0.022	9.26e-05	TRUE	5.93e-32	-	-	-
SeqId_3796_79	ANGPTL4	CAS	1	-	0.0148	8.4e-05	TRUE	1.98e-21	-	-	-
SeqId_4125_52	AGER	CAS	3	0.1583	0.0578	7.64e-05	TRUE	5.85e-88	-	-	-
SeqId_4148_49	PAPPA	CAS	1	-	0.00274	3.25e-05	TRUE	8.74e-05	-	-	-
SeqId_4220_39	FER	CAS	3	0.9657	0.0279	4.58e-05	TRUE	3.68e-42	-	-	-
SeqId_4324_33	CST2	CAS	4	0.1438	0.123	6.57e-05	TRUE	9.31e-199	7.69803	0.0527	PASS
SeqId_4487_1	FGF7	CAS	3	0.4432	0.0353	5.03e-05	TRUE	1.7e-53	-	-	-
SeqId_4534_10	PRSS22	CAS	5	0.1732	0.0596	5.35e-05	TRUE	6.75e-92	8.68125	0.0696	PASS
SeqId_4834_61	EPHA2	CAS	6	0.2197	0.112	5.34e-05	TRUE	1.21e-180	7.20677	0.206	PASS
SeqId_4969_2	CA1	CAS	2	-	0.0552	2.73e-05	TRUE	2.48e-86	-	-	-
SeqId_5231_79	PCSK9	CAS	3	0.6777	0.0472	0.000416	TRUE	1.11e-63	-	-	-
SeqId_5256_86	PDE5A	CAS	8	0.8962	0.127	0.000113	TRUE	1.76e-203	9.49829	0.219	PASS
SeqId_5459_33	CST1	CAS	4	0.2052	0.122	5.74e-05	TRUE	1.35e-197	5.09726	0.165	PASS
SeqId_5542_22	NRP1	CAS	4	0.5646	0.091	2.93e-05	TRUE	6.24e-146	0.411176	0.938	PASS
SeqId_6342_10	NPNT	CAS	6	0.4951	0.0743	5.28e-05	TRUE	4.31e-116	0.567279	0.989	PASS
SeqId_6461_54	APOC3	CAS	1	-	0.00665	6.24e-05	TRUE	5.37e-10	-	-	-
SeqId_7655_11	NPPB	CAS	2	-	0.0248	2.9e-05	TRUE	5.12e-38	-	-	-
SeqId_8307_47	C11orf68	CAS	2	-	0.00669	6.27e-05	TRUE	4.83e-10	-	-	-
SeqId_8409_3	RSPO2	CAS	1	-	0.00277	2.81e-05	TRUE	6.83e-05	-	-	-
SeqId_9335_28	PSG9	CAS	5	0.0151	0.077	0.000109	TRUE	6.32e-118	7.79665	0.0993	PASS
SeqId_9910_9	MTAP	CAS	1	-	0.00367	7.31e-05	TRUE	1.18e-05	-	-	-
SeqId_17384_110	PFKM	HHD	1	-	0.00562	4.23e-05	TRUE	8.83e-09	-	-	-
SeqId_6461_54	APOC3	HHD	1	-	0.00665	3.82e-05	TRUE	2.41e-10	-	-	-
SeqId_10924_258	CYB5D2	HYPTE	2	-	0.0604	3.01e-05	TRUE	1.02e-94	-	-	-
SeqId_11098_1	PDXK	HYPTE	2	-	0.0224	4.13e-05	TRUE	5.61e-34	-	-	-
SeqId_11308_8	CREB3L4	HYPTE	1	-	0.0415	1.54e-05	TRUE	3.95e-65	-	-	-
SeqId_11387_3	ATF6B	HYPTE	4	0.0634	0.0478	0.000182	TRUE	5.9e-69	26.3551	8.04e-06	PASS
SeqId_11431_235	RECQL	HYPTE	3	0.715	0.02	2.32e-05	TRUE	5.79e-31	-	-	-
SeqId_11659_31	CLINT1	HYPTE	1	-	0.0146	3.58e-05	TRUE	2.85e-22	-	-	-
SeqId_12524_18	SAT2	HYPTE	3	0.3614	0.0217	2.33e-05	TRUE	1.69e-33	-	-	-
SeqId_12558_3	UBASH3B	HYPTE	3	0.6631	0.014	9.58e-05	TRUE	5.17e-20	-	-	-
SeqId_12675_14	DARS1	HYPTE	2	-	0.0541	3.49e-05	TRUE	4.69e-84	-	-	-
SeqId_13388_57	PCSK1	HYPTE	17	0.4734	0.291	0.000133	TRUE	0	36.8418	0.00221	PASS
SeqId_13423_94	PRXL2A	HYPTE	1	-	0.00425	6e-05	TRUE	1.29e-06	-	-	-
SeqId_13544_9	ARHGAP45	HYPTE	2	-	0.06	2.3e-05	TRUE	1.34e-94	-	-	-
SeqId_13552_7	SWAP70	HYPTE	8	0.1755	0.18	0.000144	TRUE	2.38e-300	13.3969	0.063	PASS
SeqId_13657_2	PNKP	HYPTE	1	-	0.00488	4.34e-05	TRUE	9.86e-08	-	-	-
SeqId_14088_38	IGFBP6	HYPTE	1	-	0.012	3.88e-05	TRUE	2.61e-18	-	-	-
SeqId_14107_1	MTHFS	HYPTE	17	0.282	0.379	0.00014	TRUE	0	39.9148	0.000801	PASS
SeqId_14112_40	RELT	HYPTE	1	-	0.00828	3.99e-05	TRUE	8.94e-13	-	-	-
SeqId_14708_59	C8G	HYPTE	4	0.5437	0.144	4.3e-05	TRUE	2.77e-239	5.5512	0.136	EXCLUDE
SeqId_15385_116	FABP2	HYPTE	10	0.1148	0.232	4.48e-05	TRUE	0	8.98902	0.438	PASS
SeqId_15535_3	PRSS27	HYPTE	1	-	0.00523	7.13e-05	TRUE	7.32e-08	-	-	-
SeqId_15573_110	NCAN	HYPTE	1	-	0.0303	2.56e-05	TRUE	7.56e-47	-	-	-
SeqId_15584_9	CFHR2	HYPTE	17	0.3045	0.363	6.27e-05	TRUE	0	17.2679	0.368	PASS
SeqId_15596_7	HEXIM1	HYPTE	2	-	0.0202	4.04e-05	TRUE	1.49e-30	-	-	-
SeqId_15626_223	HSPG2	HYPTE	4	0.8086	0.0736	7.61e-05	TRUE	7.8e-114	6.08027	0.108	PASS
SeqId_16060_99	NID2	HYPTE	9	0.5166	0.161	3.57e-05	TRUE	1.19e-271	5.80052	0.67	PASS
SeqId_16318_12	ACVRL1	HYPTE	5	0.1906	0.0593	6.15e-05	TRUE	4.82e-91	4.01377	0.404	PASS
SeqId_16583_8	NUDT2	HYPTE	9	0.0408	0.327	5.73e-05	TRUE	0	9.38066	0.311	PASS
SeqId_16594_44	FAIM	HYPTE	3	0.7144	0.075	3.77e-05	TRUE	3.29e-118	-	-	-
SeqId_16616_137	ENO3	HYPTE	1	-	0.0542	3.92e-05	TRUE	5.32e-84	-	-	-
SeqId_17210_2	TCL1A	HYPTE	2	-	0.0245	4.2e-05	TRUE	4.66e-37	-	-	-
SeqId_17694_32	PSME2	HYPTE	2	-	0.0472	1.77e-05	TRUE	3.67e-74	-	-	-
SeqId_17761_2	NUDT5	HYPTE	1	-	0.00497	1.41e-05	TRUE	1.86e-08	-	-	-
SeqId_17766_5	NCF1	HYPTE	7	0.1637	0.148	0.000123	TRUE	7.56e-242	20.4726	0.00228	PASS
SeqId_17819_30	FAHD1	HYPTE	2	-	0.0314	3.46e-05	TRUE	4.16e-48	-	-	-
SeqId_18387_7	ST13	HYPTE	1	-	0.0394	3.33e-05	TRUE	1.09e-60	-	-	-
SeqId_18398_1	AKR1D1	HYPTE	2	-	0.0147	2.48e-05	TRUE	8.3e-23	-	-	-
SeqId_19124_9	UBLCP1	HYPTE	1	-	0.00705	3.07e-05	TRUE	3.82e-11	-	-	-
SeqId_19262_219	ACADVL	HYPTE	1	-	0.00455	0.000183	TRUE	5.55e-06	-	-	-
SeqId_19557_3	KLB	HYPTE	13	0.1114	0.227	7.5e-05	TRUE	0	16.7638	0.159	PASS
SeqId_2697_7	PF4	HYPTE	2	-	0.0213	3.2e-05	TRUE	1.45e-32	-	-	-
SeqId_3045_72	PTN	HYPTE	1	-	0.0488	5.18e-05	TRUE	1.11e-74	-	-	-
SeqId_3049_61	PRSS1	HYPTE	1	-	0.00538	2.83e-05	TRUE	9.93e-09	-	-	-
SeqId_3132_1	VEGFC	HYPTE	2	-	0.0298	2.56e-05	TRUE	5.37e-46	-	-	-
SeqId_3363_31	CSK	HYPTE	5	0.9147	0.0807	8.27e-05	TRUE	3.1e-125	12.3093	0.0152	PASS
SeqId_3435_53	FN1	HYPTE	3	0.283	0.038	3.55e-05	TRUE	2.33e-58	-	-	-
SeqId_3484_60	AGT	HYPTE	6	0.3912	0.0648	0.00032	TRUE	1.89e-92	38.8683	2.52e-07	PASS
SeqId_3499_77	IL17B	HYPTE	1	-	0.0149	2.97e-05	TRUE	5.39e-23	-	-	-
SeqId_3617_80	HGFAC	HYPTE	13	0.7755	0.209	0.000102	TRUE	0	27.7424	0.00603	PASS
SeqId_3858_5	ACP1	HYPTE	12	0.6903	0.222	5.68e-05	TRUE	0	11.0126	0.974	PASS
SeqId_4125_52	AGER	HYPTE	3	0.0001	0.0578	0.000122	TRUE	2.38e-86	-	-	-
SeqId_4187_49	PGD	HYPTE	1	-	0.0345	2.9e-05	TRUE	3.66e-53	-	-	-
SeqId_4407_10	MST1	HYPTE	19	0.3534	0.331	0.000228	TRUE	0	65.1722	2.91e-07	PASS
SeqId_4811_33	ITIH4	HYPTE	1	-	0.013	2.41e-05	TRUE	2.72e-20	-	-	-
SeqId_4925_54	MMP13	HYPTE	1	-	0.00773	2.5e-05	TRUE	2.67e-12	-	-	-
SeqId_4964_67	ERAP1	HYPTE	13	0.127	0.378	9.33e-05	TRUE	0	16.8066	0.157	PASS
SeqId_4990_87	GP1BA	HYPTE	2	-	0.0262	3.81e-05	TRUE	7.09e-40	-	-	-
SeqId_5132_71	IL27RA	HYPTE	10	0.2722	0.17	8.78e-05	TRUE	2.3e-284	17.7915	0.0377	PASS
SeqId_5636_10	MFAP4	HYPTE	2	-	0.0365	2.37e-05	TRUE	1.34e-56	-	-	-
SeqId_5663_18	PF4V1	HYPTE	1	-	0.0062	2.31e-05	TRUE	4.54e-10	-	-	-
SeqId_5682_13	VASN	HYPTE	2	-	0.0108	2.67e-05	TRUE	6.67e-17	-	-	-
SeqId_5939_42	TNFSF12	HYPTE	1	-	0.0124	2.73e-05	TRUE	2.74e-19	-	-	-
SeqId_6382_17	MANBA	HYPTE	5	0.019	0.211	5.85e-05	TRUE	0	9.68948	0.046	PASS
SeqId_6461_54	APOC3	HYPTE	1	-	0.00665	6.11e-05	TRUE	5.06e-10	-	-	-
SeqId_6471_53	CFHR4	HYPTE	15	0.0996	0.493	5.45e-05	TRUE	0	11.0711	0.68	PASS
SeqId_6491_59	KLK15	HYPTE	2	-	0.023	2.59e-05	TRUE	1.97e-35	-	-	-
SeqId_6998_106	ASPH	HYPTE	5	0.4982	0.0513	3.5e-05	TRUE	1.63e-79	5.80891	0.214	PASS
SeqId_7145_1	ITIH3	HYPTE	10	0.0139	0.224	7.76e-05	TRUE	0	14.8946	0.0939	PASS
SeqId_7655_11	NPPB	HYPTE	2	-	0.0248	0.00016	TRUE	1.12e-34	-	-	-
SeqId_7849_3	QPCT	HYPTE	4	0.0896	0.0485	0.000138	TRUE	3.17e-71	17.5441	0.000546	PASS
SeqId_7955_195	ITIH1	HYPTE	4	0.3527	0.148	5.06e-05	TRUE	1.23e-245	1.59785	0.66	PASS
SeqId_8398_277	RARRES1	HYPTE	9	0.6152	0.18	0.000101	TRUE	7.11e-303	13.8736	0.0851	PASS
SeqId_8476_11	CHGA	HYPTE	2	-	0.0317	2.42e-05	TRUE	3.92e-49	-	-	-
SeqId_8786_6	FAM171B	HYPTE	1	-	0.0212	1.6e-05	TRUE	3.37e-33	-	-	-
SeqId_8932_1	ENTPD6	HYPTE	2	-	0.024	2.69e-05	TRUE	6.82e-37	-	-	-
SeqId_8960_3	ERAP2	HYPTE	20	0.1412	0.318	0.000167	TRUE	0	37.9102	0.00609	PASS
SeqId_9017_58	LCT	HYPTE	12	0.5629	0.233	8.41e-05	TRUE	0	15.4561	0.163	PASS
SeqId_9360_33	EDIL3	HYPTE	2	-	0.0119	4.36e-05	TRUE	4.7e-18	-	-	-
SeqId_9384_17	CAMP	HYPTE	1	-	0.00258	6.13e-05	TRUE	0.000295	-	-	-
SeqId_9525_1	PTK7	HYPTE	5	0.145	0.0326	3.59e-05	TRUE	7.81e-50	4.08491	0.395	PASS
SeqId_9837_60	NQO1	HYPTE	7	0.1004	0.162	8.78e-05	TRUE	4.92e-269	16.6337	0.0107	PASS
SeqId_9870_17	WARS1	HYPTE	4	0.0163	0.136	7.59e-05	TRUE	3.04e-222	7.02056	0.0712	EXCLUDE
SeqId_13463_1	PXDN	MI	2	-	0.0328	4.79e-05	TRUE	1.21e-49	-	-	-
SeqId_14675_20	EIF4B	MI	1	-	0.00485	5.08e-05	TRUE	1.42e-07	-	-	-
SeqId_15573_110	NCAN	MI	1	-	0.0303	4.06e-05	TRUE	4.62e-46	-	-	-
SeqId_15594_47	HTRA1	MI	5	0.0278	0.0322	6.2e-05	TRUE	3.66e-48	7.84751	0.0973	PASS
SeqId_3435_53	FN1	MI	3	0.9829	0.038	7.08e-05	TRUE	8.55e-57	-	-	-
SeqId_3484_60	AGT	MI	6	0.35	0.0648	9.87e-05	TRUE	2.81e-98	13.1069	0.0224	PASS
SeqId_3580_25	SERPI-1	MI	8	0.5054	0.266	5.06e-05	TRUE	0	4.41821	0.731	PASS
SeqId_3796_79	ANGPTL4	MI	1	-	0.0148	5.3e-05	TRUE	4.53e-22	-	-	-
SeqId_3855_56	PRDX1	MI	4	0.1243	0.0701	6.45e-05	TRUE	2.51e-108	8.28399	0.0405	PASS
SeqId_4125_52	AGER	MI	3	0.4426	0.0578	0.000138	TRUE	1.11e-85	-	-	-
SeqId_4220_39	FER	MI	3	0.3057	0.0279	3.07e-05	TRUE	1.01e-42	-	-	-
SeqId_5231_79	PCSK9	MI	3	0.721	0.0472	0.000344	TRUE	9.6e-65	-	-	-
SeqId_9335_28	PSG9	MI	5	0.0518	0.077	6.67e-05	TRUE	1.08e-119	4.18656	0.381	PASS
SeqId_9910_9	MTAP	MI	1	-	0.00367	4.92e-05	TRUE	6.56e-06	-	-	-
SeqId_5231_79	PCSK9	NRV	3	0.6848	0.0472	8.35e-05	TRUE	1.36e-70	-	-	-
SeqId_11634_32	RGS10	PAS	2	-	0.00772	1.25e-05	TRUE	1.15e-12	-	-	-
SeqId_12411_60	MAX	PAS	6	0.0669	0.087	4.42e-05	TRUE	6.21e-138	6.09015	0.298	PASS
SeqId_13552_7	SWAP70	PAS	8	0.0728	0.18	5.28e-05	TRUE	1.36e-306	11.9237	0.103	EXCLUDE
SeqId_15602_43	IL6R	PAS	16	0.5045	0.281	8.68e-05	TRUE	0	20.5348	0.152	PASS
SeqId_3054_3	HP	PAS	14	0.3224	0.321	0.000113	TRUE	0	17.9683	0.159	PASS
SeqId_3175_51	ADAMTS13	PAS	4	0.0101	0.176	8.51e-05	TRUE	3.1e-297	10.764	0.0131	PASS
SeqId_3186_2	C2	PAS	7	0.8785	0.0661	0.000169	TRUE	3.7e-98	21.664	0.00139	PASS
SeqId_3796_79	ANGPTL4	PAS	1	-	0.0148	4.5e-05	TRUE	2.64e-22	-	-	-
SeqId_4209_60	VTA1	PAS	6	0.8022	0.0629	3.92e-05	TRUE	4.11e-98	5.16035	0.397	PASS
SeqId_4496_60	MMP12	PAS	8	0.7486	0.173	0.000101	TRUE	2.31e-290	10.2697	0.174	PASS
SeqId_4925_54	MMP13	PAS	1	-	0.00773	3.19e-05	TRUE	4.01e-12	-	-	-
SeqId_5231_79	PCSK9	PAS	3	0.5189	0.0472	5.17e-05	TRUE	4.08e-72	-	-	-
SeqId_6527_1	TRIL	PAS	2	-	0.0232	3.66e-05	TRUE	2.53e-35	-	-	-
SeqId_7161_25	H6PD	PAS	7	0.9069	0.19	7.38e-05	TRUE	0	10.8852	0.092	PASS
SeqId_7905_30	HP	PAS	10	0.9488	0.195	7.63e-05	TRUE	0	16.2319	0.0622	PASS
SeqId_9910_9	MTAP	PAS	1	-	0.00367	5.62e-05	TRUE	7.82e-06	-	-	-
SeqId_13552_7	SWAP70	STR	8	0.3039	0.18	5.75e-05	TRUE	3.58e-306	5.11064	0.646	PASS
SeqId_4496_60	MMP12	STR	8	0.6738	0.173	8.95e-05	TRUE	3.61e-291	12.2826	0.0916	PASS
SeqId_10070_22	PLCG2	VTE	3	0.5771	0.0475	0.000101	TRUE	7.73e-71	-	-	-
SeqId_15343_337	KNG1	VTE	4	0.566	0.0797	7.54e-05	TRUE	6e-124	7.44572	0.059	PASS
SeqId_15526_33	GSS	VTE	4	0.4761	0.104	8.39e-05	TRUE	1.67e-165	6.59759	0.0859	PASS
SeqId_15615_8	LILRB3	VTE	8	0.7256	0.125	2.74e-05	TRUE	8.38e-206	5.63452	0.583	PASS
SeqId_17224_12	OGN	VTE	9	0.3241	0.159	5e-05	TRUE	9.56e-267	7.00919	0.536	PASS
SeqId_19154_41	SERPINE2	VTE	11	0.3309	0.181	7.91e-05	TRUE	2.93e-307	3.61763	0.963	PASS
SeqId_19558_10	LRP4	VTE	5	0.749	0.117	0.000172	TRUE	4.28e-183	16.8294	0.00209	PASS
SeqId_19631_13	KNG1	VTE	3	0.7291	0.0282	6.85e-05	TRUE	7.07e-42	-	-	-
SeqId_2190_55	F11	VTE	7	0.3542	0.112	0.00132	TRUE	4.21e-151	23.2341	0.000722	PASS
SeqId_2961_1	PROC	VTE	1	-	0.0259	6.97e-05	TRUE	2.5e-38	-	-	-
SeqId_3029_52	CD209	VTE	7	0.7777	0.0973	6.15e-05	TRUE	1.78e-154	5.09589	0.532	PASS
SeqId_3194_36	GP6	VTE	7	0.9478	0.241	4.55e-05	TRUE	0	7.30553	0.294	PASS
SeqId_5703_26	OLFM1	VTE	3	0.7457	0.0208	3.76e-05	TRUE	1.24e-31	-	-	-
SeqId_6451_64	ASPN	VTE	9	0.6828	0.164	6.31e-05	TRUE	4.78e-275	6.064	0.64	PASS
SeqId_6491_59	KLK15	VTE	2	-	0.023	5.07e-05	TRUE	1.65e-34	-	-	-
SeqId_7875_86	PLEK	VTE	6	0.5889	0.115	9.29e-05	TRUE	3.1e-184	6.4455	0.265	PASS
SeqId_9294_45	MFAP2	VTE	6	0.1569	0.0996	4.62e-05	TRUE	1.64e-159	5.9255	0.314	PASS
SeqId_9815_5	ARHGAP1	VTE	1	-	0.00249	0.000195	TRUE	0.00246	-	-	-
SeqId_12643_4	ARRB1	VV	7	0.0897	0.141	2.85e-05	TRUE	3.9e-235	5.46996	0.485	EXCLUDE
SeqId_12703_6	NEK7	VV	2	-	0.0227	4.93e-05	TRUE	3.75e-34	-	-	-
SeqId_13697_51	GPD1	VV	3	0.164	0.00906	4.68e-05	TRUE	9.27e-14	-	-	-
SeqId_14112_40	RELT	VV	1	-	0.00828	3.71e-05	TRUE	8.04e-13	-	-	-
SeqId_15385_116	FABP2	VV	10	0.987	0.232	0.000118	TRUE	0	15.5888	0.076	PASS
SeqId_15391_114	GAS6	VV	4	0.7207	0.0846	5e-05	TRUE	2.02e-133	3.54376	0.315	PASS
SeqId_15573_110	NCAN	VV	1	-	0.0303	3.67e-05	TRUE	2.88e-46	-	-	-
SeqId_17224_12	OGN	VV	9	0.3196	0.159	5.74e-05	TRUE	8.96e-266	6.40593	0.602	PASS
SeqId_18387_7	ST13	VV	1	-	0.0394	2.42e-05	TRUE	3.99e-61	-	-	-
SeqId_18875_125	COL2A1	VV	4	0.9546	0.11	4.61e-05	TRUE	9.54e-178	0.0474619	0.997	PASS
SeqId_18922_27	CD68	VV	5	0.4411	0.11	5.09e-05	TRUE	3.01e-176	5.00071	0.287	PASS
SeqId_19289_29	UROD	VV	11	0.5986	0.2	6.5e-05	TRUE	0	14.8403	0.138	PASS
SeqId_2474_54	APCS	VV	3	0.4676	0.0718	3.42e-05	TRUE	4.53e-113	-	-	-
SeqId_2614_28	EFNA4	VV	1	-	0.00517	2.79e-05	TRUE	2.03e-08	-	-	-
SeqId_2637_77	MRC1	VV	16	0.0303	0.416	0.000211	TRUE	0	25.6042	0.0424	PASS
SeqId_3283_21	TGFBI	VV	12	0.9566	0.159	6.63e-05	TRUE	4.5e-266	11.5241	0.4	PASS
SeqId_3324_51	LY9	VV	8	0.2245	0.155	9.84e-05	TRUE	6.8e-256	14.4467	0.0438	PASS
SeqId_3339_33	THBS2	VV	10	0.0558	0.18	0.000104	TRUE	3.7e-303	11.322	0.254	PASS
SeqId_3421_54	TNFSF8	VV	2	-	0.0335	7.04e-05	TRUE	7.46e-50	-	-	-
SeqId_4209_60	VTA1	VV	6	0.8832	0.0629	6.14e-05	TRUE	7.5e-97	7.32554	0.198	PASS
SeqId_4220_39	FER	VV	3	0.2559	0.0279	8.03e-05	TRUE	4.66e-41	-	-	-
SeqId_4374_45	GDF15	VV	14	0.1269	0.211	0.000131	TRUE	0	27.1375	0.0119	PASS
SeqId_4407_10	MST1	VV	19	0.1524	0.331	0.000136	TRUE	0	38.5886	0.00323	PASS
SeqId_5256_86	PDE5A	VV	8	0.7751	0.127	3.91e-05	TRUE	2.76e-208	5.47519	0.602	PASS
SeqId_5272_55	SHC1	VV	1	-	0.00785	4.38e-05	TRUE	4.82e-12	-	-	-
SeqId_5900_11	HINT1	VV	1	-	0.0369	6.1e-05	TRUE	1.75e-55	-	-	-
SeqId_6383_90	TLL1	VV	3	0.1357	0.011	0.000135	TRUE	3.05e-15	-	-	-
SeqId_6404_20	C1QL1	VV	4	0.5347	0.0811	4.44e-05	TRUE	6.35e-128	0.952239	0.813	PASS
SeqId_6414_8	OAF	VV	12	0.4121	0.2	4.17e-05	TRUE	0	5.17495	0.922	PASS
SeqId_7218_87	ATP1B2	VV	6	0.022	0.144	5.73e-05	TRUE	7.45e-238	-	0.18	PASS
SeqId_7922_5	ADM	VV	2	-	0.00701	0.000119	TRUE	8.46e-10	-	-	-
SeqId_8480_29	EFEMP1	VV	4	0.7663	0.0984	4.45e-05	TRUE	2.53e-157	5.41237	0.144	PASS
SeqId_8900_28	NEO1	VV	6	0.6957	0.0897	0.000107	TRUE	4.27e-139	15.8638	0.00724	PASS
SeqId_9216_100	PLXNB2	VV	12	0.3583	0.24	9.33e-05	TRUE	0	6.86855	0.81	PASS
SeqId_9294_45	MFAP2	VV	6	0.1112	0.0996	0.000139	TRUE	1.85e-154	6.40828	0.268	PASS

## Sheet: TableS7
Supplementary Table S7. GWAS summary statistics of instrumental variables for significant protein-CVD pairs highlighted in primary Mendelian randomization analysis. Abbreviations: SeqId: sequence identifier; SNP, single nucleotide polymorphism; CHR, chromosome; BP, base position; A1, effect allele; A2, other allele; EAF, effect allele frequency. IV(s) were selected by LD clumping (R2 = 0.01 in th…
SeqId	Gene	SNP	CHR	BP	A1	A2	EAF	beta.x	se.x	pval.x	Outcome	beta.y	se.y	pval.y
SeqId_13133_73	LTBP4	rs112009052	19	40593595	A	T	0.0166	-0.5688	0.0639	7.03e-19	AA	-0.4213	0.067	3.26e-10
SeqId_13133_73	LTBP4	rs149100456	19	40690434	A	G	0.034	-0.245	0.0459	9.42e-08	AA	0.0079	0.0743	0.915
SeqId_15602_43	IL6R	rs11265611	1	154422649	G	A	0.3955	-0.7658	0.0144	1e-200	AA	0.041	0.0172	0.017
SeqId_15602_43	IL6R	rs6688376	1	154353890	T	C	0.299	-0.1962	0.0182	6.82e-27	AA	0.0224	0.018	0.213
SeqId_15602_43	IL6R	rs75213163	1	154121161	T	C	0.0103	0.6484	0.0827	5.09e-15	AA	-0.0768	0.0756	0.31
SeqId_15602_43	IL6R	rs77801962	1	154594456	C	T	0.0263	0.4472	0.0516	5.7e-18	AA	-0.1107	0.0463	0.0168
SeqId_15602_43	IL6R	rs192306829	1	154012759	C	A	0.0143	-0.3603	0.07	2.76e-07	AA	-0.0798	0.0569	0.161
SeqId_15602_43	IL6R	rs6426934	1	154783160	T	C	0.219	-0.1	0.0202	7.15e-07	AA	0.0089	0.0214	0.676
SeqId_15602_43	IL6R	rs35619346	1	154685662	G	A	0.0173	0.3096	0.0641	1.4e-06	AA	-0.0377	0.074	0.61
SeqId_15602_43	IL6R	rs116141616	1	154443593	A	G	0.0241	-0.5712	0.0541	7.24e-26	AA	0.2259	0.0883	0.0105
SeqId_15602_43	IL6R	rs35138279	1	153972118	T	C	0.14	0.1558	0.0239	6.94e-11	AA	-0.034	0.0235	0.149
SeqId_15602_43	IL6R	rs147968970	1	154546773	A	G	0.0229	0.5706	0.0551	5.43e-25	AA	-0.1279	0.1175	0.277
SeqId_15602_43	IL6R	rs12059682	1	154607109	C	T	0.2074	-0.3486	0.0198	1.22e-67	AA	-0.0085	0.021	0.686
SeqId_15602_43	IL6R	rs148246505	1	154030692	C	G	0.0198	-0.359	0.0597	1.96e-09	AA	0.074	0.047	0.115
SeqId_15602_43	IL6R	rs111303174	1	154705503	A	C	0.0294	-0.252	0.0491	2.93e-07	AA	0.0602	0.0827	0.467
SeqId_15602_43	IL6R	rs114445392	1	154465667	T	C	0.0155	0.6154	0.066	1.37e-20	AA	-0.1648	0.0484	0.000669
SeqId_15602_43	IL6R	rs185109973	1	154563821	T	C	0.011	0.7918	0.0791	1.99e-23	AA	0.1205	0.18	0.503
SeqId_15602_43	IL6R	rs115178836	1	154039148	A	C	0.0119	-0.5096	0.0753	1.46e-11	AA	-0.0463	0.062	0.455
SeqId_2737_22	CCN3	rs2450074	8	119081315	C	T	0.3625	-0.0814	0.0173	2.71e-06	AA	0.0141	0.0172	0.412
SeqId_2737_22	CCN3	rs17793097	8	119453024	G	A	0.102	0.2703	0.0274	7.6e-23	AA	-0.1289	0.0357	0.000303
SeqId_4220_39	FER	rs75416215	5	109150336	G	A	0.0252	0.2726	0.0525	2.11e-07	AA	0.1739	0.092	0.0588
SeqId_4220_39	FER	rs71592765	5	108755299	G	C	0.085	0.3679	0.0293	7.39e-36	AA	0.1226	0.031	7.44e-05
SeqId_4220_39	FER	rs10077180	5	108896511	C	T	0.1002	-0.123	0.0277	9.03e-06	AA	-0.0256	0.034	0.451
SeqId_5231_79	PCSK9	rs693668	1	55055436	G	A	0.357	-0.1656	0.0172	9.42e-22	AA	-0.0478	0.0173	0.00567
SeqId_5231_79	PCSK9	rs11206517	1	55060755	G	T	0.0374	0.2225	0.0441	4.55e-07	AA	0.0066	0.0407	0.871
SeqId_5231_79	PCSK9	rs11591147	1	55039974	T	G	0.0145	-1.0445	0.0687	2.39e-51	AA	-0.141	0.048	0.00333
SeqId_10070_22	PLCG2	rs62045706	16	81851810	A	G	0.2044	0.28	0.0202	5.91e-43	AF	0.008	0.012	0.504
SeqId_10070_22	PLCG2	rs1071644	16	81937798	T	C	0.4724	-0.1654	0.0166	3.81e-23	AF	-0.0208	0.0098	0.0346
SeqId_10070_22	PLCG2	rs9944338	16	81782146	A	G	0.184	-0.1646	0.0213	1.41e-14	AF	-0.034	0.0133	0.0107
SeqId_12575_30	MTHFD1	rs1542312	14	64538148	T	C	0.3063	0.124	0.0181	8.32e-12	AF	0.024	0.0127	0.0584
SeqId_12575_30	MTHFD1	rs10146204	14	64352051	A	G	0.416	-0.1893	0.0169	6.03e-29	AF	-0.0346	0.0104	0.000838
SeqId_12575_30	MTHFD1	rs117341395	14	64051162	G	A	0.0191	-0.3356	0.0609	3.68e-08	AF	-0.0652	0.0315	0.0384
SeqId_12675_14	DARS	rs2304371	2	135803987	G	A	0.1709	0.4181	0.0212	1.06e-84	AF	-0.0409	0.0132	0.00187
SeqId_12675_14	DARS	rs7565491	2	136044864	T	C	0.0206	0.26	0.059	1.05e-05	AF	-0.0338	0.0236	0.152
SeqId_13123_3	FLRT3	rs112302848	20	14065678	G	A	0.0336	0.4101	0.0459	5.54e-19	AF	0.133	0.0409	0.00114
SeqId_13123_3	FLRT3	rs117078083	20	14356900	T	A	0.0172	-0.2778	0.0637	1.32e-05	AF	0.0103	0.0586	0.861
SeqId_13123_3	FLRT3	rs73085447	20	13898278	T	C	0.0431	0.2054	0.0411	6.09e-07	AF	0.0252	0.0258	0.327
SeqId_13123_3	FLRT3	rs55984720	20	14648634	C	A	0.0682	-0.4627	0.0323	7.82e-46	AF	0.0136	0.0196	0.488
SeqId_13123_3	FLRT3	rs79985881	20	14439220	A	G	0.0351	0.4694	0.0448	1.54e-25	AF	0.012	0.0206	0.559
SeqId_13123_3	FLRT3	rs6110196	20	14206302	T	C	0.0767	-0.4018	0.0306	6.99e-39	AF	-0.0245	0.0203	0.227
SeqId_13123_3	FLRT3	rs117079253	20	14704179	T	C	0.0121	-0.5219	0.0756	5.47e-12	AF	0.082	0.1046	0.433
SeqId_13123_3	FLRT3	rs117831144	20	14750411	T	C	0.0306	-0.6446	0.0473	1.02e-41	AF	-0.0508	0.0251	0.0432
SeqId_13123_3	FLRT3	rs1998105	20	14532846	A	G	0.2749	0.6437	0.0171	1e-200	AF	0.0344	0.0105	0.00107
SeqId_13123_3	FLRT3	rs11087103	20	14714358	T	C	0.1788	-0.5237	0.0209	1.52e-132	AF	-0.0344	0.0143	0.0163
SeqId_13123_3	FLRT3	rs13038323	20	13903801	C	T	0.1093	-0.1751	0.0264	3.76e-11	AF	-0.01	0.0175	0.57
SeqId_13123_3	FLRT3	rs73097912	20	13965197	C	T	0.0197	0.3236	0.06	7.01e-08	AF	0.106	0.0443	0.0167
SeqId_13126_52	DSC2	rs55663303	18	31157234	G	A	0.0293	-0.3001	0.0489	8.67e-10	AF	0.0063	0.0331	0.849
SeqId_13126_52	DSC2	rs72930463	18	31169189	T	G	0.0678	0.1657	0.033	5.06e-07	AF	0.0232	0.0194	0.231
SeqId_13126_52	DSC2	rs1789064	18	31094439	A	T	0.2385	0.3716	0.019	5.35e-83	AF	-0.0568	0.014	5.28e-05
SeqId_13126_52	DSC2	rs4447498	18	31203725	T	C	0.0779	0.1658	0.0311	1.04e-07	AF	-0.013	0.0176	0.462
SeqId_13126_52	DSC2	rs62087274	18	31011576	C	A	0.0453	-0.3642	0.0395	4.15e-20	AF	0.0272	0.0263	0.302
SeqId_13126_52	DSC2	rs140570854	18	31033301	G	A	0.027	0.3347	0.0511	6.36e-11	AF	-0.0157	0.0197	0.425
SeqId_13126_52	DSC2	rs117153803	18	31155945	T	G	0.0302	-0.4101	0.0484	3.08e-17	AF	0.0234	0.0175	0.181
SeqId_13657_2	PNKP	rs2290774	19	49871778	C	T	0.4262	-0.101	0.017	2.9e-09	AF	-0.0317	0.01	0.00158
SeqId_14133_93	IL1R2	rs12614065	2	101734306	A	G	0.0717	0.1833	0.0321	1.11e-08	AF	-0.0018	0.0172	0.916
SeqId_14133_93	IL1R2	rs11887131	2	101798675	A	G	0.0483	0.1905	0.0388	9.35e-07	AF	-0.0203	0.0261	0.438
SeqId_14133_93	IL1R2	rs1030023	2	102115814	T	C	0.3329	0.1366	0.0175	6.19e-15	AF	0.0045	0.0109	0.677
SeqId_14133_93	IL1R2	rs4851521	2	101993894	T	C	0.3987	-0.519	0.0161	1e-200	AF	-0.0312	0.0099	0.00161
SeqId_14133_93	IL1R2	rs141193471	2	101669293	A	G	0.0438	-0.3064	0.0404	3.55e-14	AF	0.0046	0.0261	0.86
SeqId_14133_93	IL1R2	rs116511118	2	101525496	T	C	0.0184	0.3245	0.0616	1.44e-07	AF	0.0227	0.0176	0.196
SeqId_14133_93	IL1R2	rs75079026	2	101622791	A	G	0.0704	0.1451	0.0327	9.51e-06	AF	-0.0232	0.0229	0.312
SeqId_15483_377	AGRN	rs4970350	1	1036800	G	A	0.4274	-0.2943	0.0167	2.3e-68	AF	-0.0383	0.0099	0.000108
SeqId_15626_223	HSPG2	rs79928839	1	21899428	T	C	0.015	-0.3357	0.068	8.07e-07	AF	0.011	0.0433	0.799
SeqId_15626_223	HSPG2	rs12742444	1	21854230	T	C	0.0589	0.732	0.0345	7.09e-97	AF	0.0626	0.0229	0.00622
SeqId_15626_223	HSPG2	rs7529220	1	21956126	T	C	0.1415	-0.1597	0.0235	1.26e-11	AF	-0.058	0.0121	1.53e-06
SeqId_15626_223	HSPG2	rs6701954	1	21695683	G	T	0.457	-0.1018	0.0166	8.45e-10	AF	-0.0087	0.01	0.383
SeqId_16055_3	CFHR5	rs74987187	1	197059556	T	C	0.0399	0.2109	0.0426	7.41e-07	AF	-0.0345	0.0294	0.24
SeqId_16055_3	CFHR5	rs147973159	1	196744066	T	C	0.0326	0.4207	0.0469	3.48e-19	AF	-0.0068	0.0322	0.832
SeqId_16055_3	CFHR5	rs147403462	1	196588317	C	T	0.0232	0.3251	0.0555	4.8e-09	AF	0.0109	0.0464	0.814
SeqId_16055_3	CFHR5	rs144243032	1	196522058	C	T	0.0228	-0.249	0.056	8.79e-06	AF	-0.0017	0.0526	0.974
SeqId_16055_3	CFHR5	rs138881853	1	196940326	T	C	0.0468	-0.2317	0.0396	5.2e-09	AF	0.0019	0.026	0.942
SeqId_16055_3	CFHR5	rs35662416	1	196998224	A	G	0.0239	-1.2026	0.052	2.53e-114	AF	0.1146	0.0369	0.0019
SeqId_16055_3	CFHR5	rs6690982	1	196662999	A	G	0.2208	-0.3187	0.0199	1.31e-56	AF	0.0165	0.0109	0.13
SeqId_16060_99	NID2	rs75478143	14	51889803	C	T	0.0143	-0.4773	0.0696	7.49e-12	AF	-0.0743	0.0468	0.112
SeqId_16060_99	NID2	rs8003709	14	51949039	C	T	0.0225	-0.2454	0.056	1.21e-05	AF	0.0031	0.0306	0.919
SeqId_16060_99	NID2	rs11620718	14	51839980	G	C	0.1441	0.1106	0.0236	2.74e-06	AF	0.0117	0.0137	0.394
SeqId_16060_99	NID2	rs10146847	14	52265555	G	T	0.2859	-0.1207	0.0184	5.38e-11	AF	0.0148	0.0106	0.163
SeqId_16060_99	NID2	rs10137242	14	52123821	T	C	0.139	0.2136	0.024	6.37e-19	AF	-0.0195	0.014	0.163
SeqId_16060_99	NID2	rs151005672	14	51879117	A	C	0.0225	-0.3467	0.0557	5.14e-10	AF	-0.0232	0.0271	0.392
SeqId_16060_99	NID2	rs10151773	14	51721488	T	C	0.2167	-0.0935	0.0202	3.97e-06	AF	0	0.0118	0.998
SeqId_16060_99	NID2	rs1151580	14	52013524	T	C	0.4608	-0.5025	0.0157	1e-200	AF	-0.0264	0.0099	0.00737
SeqId_16060_99	NID2	rs1992139	14	52339898	A	G	0.1843	-0.1192	0.0213	2.21e-08	AF	-0.0131	0.0122	0.286
SeqId_16914_104	CD14	rs148099171	5	140629752	A	G	0.0231	0.3524	0.0554	2.15e-10	AF	-0.0121	0.0304	0.692
SeqId_16914_104	CD14	rs192351044	5	140707119	T	C	0.0295	0.3335	0.0492	1.33e-11	AF	-0.0224	0.0313	0.474
SeqId_16914_104	CD14	rs79062017	5	140325547	G	C	0.0469	0.2018	0.0394	3.15e-07	AF	-0.0103	0.0197	0.601
SeqId_16914_104	CD14	rs115962749	5	140621119	G	C	0.021	0.2944	0.0582	4.3e-07	AF	-0.0582	0.0501	0.246
SeqId_16914_104	CD14	rs5744441	5	140637262	A	G	0.2376	-0.3099	0.0189	2.25e-59	AF	0.046	0.0108	2.2e-05
SeqId_17164_15	ANXA4	rs2228203	2	69806452	T	C	0.1967	-0.5163	0.02	1.89e-140	AF	-0.046	0.0112	3.9e-05
SeqId_17164_15	ANXA4	rs114517801	2	69869730	C	T	0.0394	0.1806	0.0426	2.28e-05	AF	-0.0552	0.032	0.0842
SeqId_17325_10	GUK1	rs1925722	1	228546047	A	G	0.1723	-0.162	0.0218	1.23e-13	AF	-0.0029	0.0126	0.821
SeqId_17325_10	GUK1	rs417237	1	228344494	G	T	0.3954	-0.1052	0.0171	7.89e-10	AF	-0.0045	0.01	0.653
SeqId_17325_10	GUK1	rs6662433	1	227916439	A	G	0.0846	-0.14	0.0297	2.58e-06	AF	0.0313	0.016	0.0502
SeqId_17325_10	GUK1	rs10916223	1	227826237	A	C	0.1958	0.0923	0.0213	1.46e-05	AF	-0.0028	0.0112	0.801
SeqId_17325_10	GUK1	rs61825156	1	228110565	A	G	0.0435	1.2844	0.0377	1e-200	AF	-0.0564	0.0197	0.00422
SeqId_18220_141	SRA1	rs78327335	5	140331694	C	G	0.104	-0.1563	0.0272	9.32e-09	AF	0.0036	0.0174	0.837
SeqId_18220_141	SRA1	rs112381767	5	140227109	A	G	0.026	0.3558	0.0524	1.23e-11	AF	-0.0412	0.0403	0.307
SeqId_18220_141	SRA1	rs114075983	5	140909767	A	G	0.0964	0.1439	0.0281	3.08e-07	AF	-0.055	0.0185	0.00303
SeqId_18220_141	SRA1	rs801460	5	140552345	T	C	0.461	0.4611	0.0157	4.02e-180	AF	-0.0376	0.0102	0.000218
SeqId_18220_141	SRA1	rs78769959	5	140329440	C	T	0.0171	0.2976	0.0642	3.66e-06	AF	0.0258	0.0418	0.537
SeqId_2614_28	EFNA4	rs3806256	1	155063135	T	C	0.488	0.1015	0.0166	9.84e-10	AF	-0.0553	0.0099	2.15e-08
SeqId_3212_30	ASAH2	rs36032010	10	49744055	G	C	0.0455	0.323	0.04	8.26e-16	AF	0.02	0.0244	0.412
SeqId_3212_30	ASAH2	rs201395210	10	50218730	G	A	0.1173	-0.4479	0.0252	2.38e-69	AF	0.0046	0.0158	0.772
SeqId_3212_30	ASAH2	rs112165801	10	50264760	A	C	0.029	0.3165	0.0496	1.88e-10	AF	-0.0656	0.0384	0.0876
SeqId_3212_30	ASAH2	rs17776113	10	49784957	G	T	0.0173	0.3102	0.0636	1.09e-06	AF	-0.0597	0.034	0.0787
SeqId_3212_30	ASAH2	rs12358176	10	50328244	T	C	0.3716	0.1299	0.017	2.47e-14	AF	-0.0057	0.0101	0.572
SeqId_3212_30	ASAH2	rs12569547	10	50036435	A	T	0.0157	-0.4056	0.067	1.45e-09	AF	-0.0374	0.0459	0.415
SeqId_3212_30	ASAH2	rs552986493	10	50134341	G	A	0.3502	-0.3176	0.0171	2.13e-75	AF	0.03	0.0112	0.0076
SeqId_3212_30	ASAH2	rs11101226	10	49752943	C	G	0.1799	-0.1961	0.0213	4.42e-20	AF	0.0554	0.0137	5.31e-05
SeqId_3212_30	ASAH2	rs140279279	10	49890573	A	C	0.0306	-0.8287	0.0468	1.2e-68	AF	0.0548	0.0289	0.0582
SeqId_3212_30	ASAH2	rs12569696	10	50679213	C	T	0.0124	-0.3945	0.0755	1.81e-07	AF	-0.0385	0.0468	0.411
SeqId_3212_30	ASAH2	rs372273418	10	50623039	A	G	0.0123	-0.7313	0.0745	1.37e-22	AF	-0.0523	0.0434	0.229
SeqId_3212_30	ASAH2	rs1877558	10	50232820	T	C	0.2113	-0.6306	0.019	1e-200	AF	0.0336	0.0125	0.00739
SeqId_3212_30	ASAH2	rs148831948	10	50247697	G	C	0.0247	0.2789	0.0534	1.8e-07	AF	0.0652	0.0371	0.0786
SeqId_3435_53	FN1	rs4425076	2	215545651	A	G	0.3441	0.0892	0.0175	3.47e-07	AF	-0.0239	0.0105	0.0225
SeqId_3435_53	FN1	rs147166889	2	215322190	G	A	0.0433	-0.1792	0.0404	9.14e-06	AF	-0.0388	0.0197	0.0495
SeqId_3435_53	FN1	rs1250258	2	215435462	C	T	0.2666	-0.2854	0.0186	2.15e-52	AF	0.0347	0.012	0.00393
SeqId_3484_60	AGT	rs12409662	1	230741054	G	C	0.0741	0.2693	0.0317	2.4e-17	AF	0.0698	0.0206	0.000692
SeqId_3484_60	AGT	rs2071404	1	230715194	A	C	0.1054	0.4588	0.0264	4.22e-66	AF	0.0599	0.0155	0.000115
SeqId_3484_60	AGT	rs12032754	1	230639930	C	T	0.0714	-0.167	0.0325	2.77e-07	AF	0.0044	0.0162	0.787
SeqId_3484_60	AGT	rs11568055	1	230708860	T	C	0.0238	0.263	0.0544	1.36e-06	AF	-0.0134	0.0189	0.477
SeqId_3484_60	AGT	rs6657006	1	230738065	A	G	0.0625	-0.1779	0.0342	1.97e-07	AF	-0.0153	0.0193	0.429
SeqId_3484_60	AGT	rs74563789	1	230696781	A	G	0.0159	-0.364	0.0658	3.33e-08	AF	-0.0479	0.0329	0.145
SeqId_4187_49	PGD	rs111782199	1	10403410	T	C	0.0198	-0.9477	0.0591	5.83e-57	AF	-0.0889	0.024	0.000215
SeqId_4297_62	SPON1	rs10832236	11	14222906	A	G	0.4912	0.1323	0.0166	1.53e-15	AF	0.0077	0.0099	0.435
SeqId_4297_62	SPON1	rs1969539	11	14017074	A	G	0.4933	0.4962	0.0156	1e-200	AF	0.044	0.0099	9.77e-06
SeqId_4297_62	SPON1	rs17473257	11	14261640	A	G	0.0201	-0.2585	0.0592	1.28e-05	AF	0.0005	0.039	0.989
SeqId_4297_62	SPON1	rs11023175	11	14280987	T	C	0.0526	0.3714	0.0368	9.01e-24	AF	0.0217	0.0153	0.157
SeqId_4297_62	SPON1	rs12362912	11	13724335	T	C	0.0372	0.2377	0.0443	8.13e-08	AF	-0.0053	0.032	0.868
SeqId_4297_62	SPON1	rs117776087	11	13504495	G	A	0.0142	0.3579	0.0704	3.74e-07	AF	0.0086	0.0596	0.886
SeqId_4297_62	SPON1	rs7932860	11	13929420	T	C	0.3717	-0.1088	0.0172	2.83e-10	AF	-0.0023	0.0098	0.816
SeqId_4297_62	SPON1	rs1819084	11	13974608	A	C	0.2575	-0.0903	0.019	1.97e-06	AF	0.0018	0.0106	0.864
SeqId_4297_62	SPON1	rs74479275	11	13873346	T	C	0.0202	0.2853	0.0592	1.47e-06	AF	-0.0252	0.0399	0.529
SeqId_5231_79	PCSK9	rs11591147	1	55039974	T	G	0.0145	-1.0445	0.0687	2.39e-51	AF	-0.1068	0.0266	5.92e-05
SeqId_5231_79	PCSK9	rs693668	1	55055436	G	A	0.357	-0.1656	0.0172	9.42e-22	AF	-0.0152	0.0099	0.126
SeqId_5231_79	PCSK9	rs11206517	1	55060755	G	T	0.0374	0.2225	0.0441	4.55e-07	AF	-0.0154	0.0235	0.513
SeqId_5272_55	SHC1	rs61751623	1	154965738	G	C	0.0478	-0.2955	0.0391	4.77e-14	AF	-0.0466	0.019	0.014
SeqId_5532_53	FGFR1	rs117993574	8	38239501	T	C	0.0476	-0.1655	0.0389	2.1e-05	AF	0.0014	0.0234	0.953
SeqId_5532_53	FGFR1	rs11997244	8	38701808	T	C	0.4536	-0.1485	0.0166	5.38e-19	AF	-0.0177	0.0098	0.0723
SeqId_5532_53	FGFR1	rs2956731	8	38333251	G	T	0.0808	-0.1391	0.0301	3.93e-06	AF	-0.014	0.0173	0.418
SeqId_5532_53	FGFR1	rs62505473	8	38466247	G	C	0.4059	0.1442	0.0167	7.1e-18	AF	0.0123	0.01	0.218
SeqId_6461_54	APOC3	rs5141	11	116831407	T	C	0.0923	0.1989	0.0286	4.02e-12	AF	0.0443	0.0148	0.00281
SeqId_8099_42	SPON2	rs62287778	4	1513481	C	T	0.3758	-0.0858	0.0172	6.59e-07	AF	-0.0086	0.0109	0.428
SeqId_8099_42	SPON2	rs146623665	4	825535	T	C	0.0491	-0.1696	0.0384	1.04e-05	AF	0.0247	0.0192	0.198
SeqId_8099_42	SPON2	rs747504	4	740889	A	G	0.4336	0.1293	0.0166	8.84e-15	AF	0.0112	0.01	0.264
SeqId_8099_42	SPON2	rs4974591	4	1119373	A	G	0.3205	0.5754	0.0164	1e-200	AF	0.0323	0.0105	0.00202
SeqId_8099_42	SPON2	rs28504164	4	996415	T	C	0.1343	-0.1293	0.0242	9.6e-08	AF	-0.0223	0.0124	0.0709
SeqId_8099_42	SPON2	rs60298204	4	1191238	T	C	0.0264	0.351	0.0515	9.94e-12	AF	0.0399	0.0369	0.278
SeqId_8099_42	SPON2	rs13118622	4	1410671	A	C	0.4217	-0.1953	0.0168	4.43e-31	AF	-0.011	0.0099	0.265
SeqId_8099_42	SPON2	rs150872606	4	845987	T	C	0.0248	0.5335	0.0534	2.2e-23	AF	0.011	0.0327	0.737
SeqId_8288_27	APOH	rs114844906	17	66349902	A	G	0.0149	-0.4063	0.0687	3.54e-09	AF	0.0228	0.037	0.538
SeqId_8288_27	APOH	rs1801689	17	66214462	C	A	0.0328	-1.5341	0.0433	1e-200	AF	0.1864	0.0479	9.99e-05
SeqId_8288_27	APOH	rs13341435	17	66254487	A	G	0.0484	0.1989	0.0387	2.84e-07	AF	0.0239	0.0174	0.169
SeqId_8969_49	CD14	rs79593548	5	140187879	T	A	0.0489	0.2004	0.0386	2.07e-07	AF	-0.0041	0.0205	0.843
SeqId_8969_49	CD14	rs148099171	5	140629752	A	G	0.0231	0.3158	0.0555	1.28e-08	AF	-0.0121	0.0304	0.692
SeqId_8969_49	CD14	rs115962749	5	140621119	G	C	0.021	0.3424	0.0581	4.05e-09	AF	-0.0582	0.0501	0.246
SeqId_8969_49	CD14	rs192351044	5	140707119	T	C	0.0295	0.3285	0.0492	2.69e-11	AF	-0.0224	0.0313	0.474
SeqId_8969_49	CD14	rs5744441	5	140637262	A	G	0.2376	-0.3087	0.0189	6.07e-59	AF	0.046	0.0108	2.2e-05
SeqId_9253_52	ABO	rs7043501	9	133238680	T	A	0.0493	-0.227	0.0381	2.55e-09	AF	0.0245	0.0208	0.238
SeqId_9253_52	ABO	rs2519145	9	133632249	A	G	0.0991	0.1342	0.028	1.7e-06	AF	0.002	0.0158	0.899
SeqId_9253_52	ABO	rs3124755	9	133373428	T	C	0.0763	-0.1897	0.0312	1.34e-09	AF	-0.0125	0.0265	0.636
SeqId_9253_52	ABO	rs2073926	9	133156163	T	A	0.0564	0.1711	0.0358	1.85e-06	AF	-0.0118	0.0142	0.406
SeqId_9253_52	ABO	rs7875628	9	132974429	A	C	0.4531	0.0786	0.0167	2.52e-06	AF	0.0196	0.0099	0.0467
SeqId_9253_52	ABO	rs13298002	9	133279554	A	G	0.0675	0.9709	0.0312	1.97e-199	AF	-0.0303	0.0163	0.0633
SeqId_9253_52	ABO	rs41309954	9	133473476	A	C	0.0735	-0.2075	0.0315	5.11e-11	AF	-0.001	0.0159	0.951
SeqId_9253_52	ABO	rs1179039	9	133374469	A	G	0.0765	-0.2398	0.0314	2.3e-14	AF	-0.0152	0.018	0.396
SeqId_9253_52	ABO	rs7470777	9	133239789	G	A	0.0687	1.0096	0.0308	1e-200	AF	-0.0421	0.0149	0.00457
SeqId_9253_52	ABO	rs55988407	9	133280491	A	G	0.0435	-0.2907	0.041	1.45e-12	AF	-0.0489	0.0256	0.0558
SeqId_9253_52	ABO	rs62574607	9	133282081	C	T	0.0924	-0.2219	0.029	2.04e-14	AF	-0.0145	0.0191	0.446
SeqId_9253_52	ABO	rs35698328	9	133253725	T	C	0.0733	-0.2913	0.0318	6.87e-20	AF	0.0004	0.0267	0.989
SeqId_9253_52	ABO	rs68032997	9	133286683	C	T	0.0443	-0.2992	0.0405	1.7e-13	AF	-0.0168	0.0219	0.443
SeqId_9713_67	PDGFRL	rs2517259	8	17575073	T	C	0.175	0.1686	0.0218	1.15e-14	AF	-0.0244	0.0131	0.0637
SeqId_9713_67	PDGFRL	rs117465385	8	17749737	T	C	0.0174	-0.2865	0.0634	6.25e-06	AF	-0.0146	0.051	0.774
SeqId_9713_67	PDGFRL	rs141991805	8	17580893	G	A	0.0209	-0.5377	0.0579	2.11e-20	AF	0.0402	0.0342	0.241
SeqId_9713_67	PDGFRL	rs2588252	8	17559820	A	G	0.4791	0.0816	0.0167	1.13e-06	AF	-0.012	0.0101	0.235
SeqId_9713_67	PDGFRL	rs77670928	8	17596804	T	A	0.0362	-0.8251	0.0435	3.43e-78	AF	0.0757	0.0245	0.002
SeqId_14675_20	EIF4B	rs146008363	12	53037514	A	T	0.0571	-0.2123	0.0358	3.19e-09	AP	0.0372	0.0146	0.0107
SeqId_15299_102	MESDC2	rs1012540	15	80953751	T	A	0.0484	-0.4391	0.0386	1.04e-29	AP	0.0465	0.0236	0.0491
SeqId_15299_102	MESDC2	rs11631828	15	81058678	A	G	0.4714	-0.1112	0.0167	3.2e-11	AP	0.0171	0.0091	0.0602
SeqId_15573_110	NCAN	rs2228603	19	19219115	T	C	0.0811	-0.452	0.0301	3.18e-50	AP	-0.073	0.018	4.94e-05
SeqId_15602_43	IL6R	rs6688376	1	154353890	T	C	0.299	-0.1962	0.0182	6.82e-27	AP	0.0025	0.0095	0.796
SeqId_15602_43	IL6R	rs75213163	1	154121161	T	C	0.0103	0.6484	0.0827	5.09e-15	AP	-0.0573	0.0396	0.148
SeqId_15602_43	IL6R	rs148246505	1	154030692	C	G	0.0198	-0.359	0.0597	1.96e-09	AP	-0.038	0.0248	0.125
SeqId_15602_43	IL6R	rs114445392	1	154465667	T	C	0.0155	0.6154	0.066	1.37e-20	AP	-0.0751	0.0254	0.00314
SeqId_15602_43	IL6R	rs12059682	1	154607109	C	T	0.2074	-0.3486	0.0198	1.22e-67	AP	0.0218	0.0112	0.0508
SeqId_15602_43	IL6R	rs11265611	1	154422649	G	A	0.3955	-0.7658	0.0144	1e-200	AP	0.0212	0.0091	0.0199
SeqId_15602_43	IL6R	rs35619346	1	154685662	G	A	0.0173	0.3096	0.0641	1.4e-06	AP	-0.0673	0.0398	0.0904
SeqId_15602_43	IL6R	rs111303174	1	154705503	A	C	0.0294	-0.252	0.0491	2.93e-07	AP	0.0903	0.0451	0.0451
SeqId_15602_43	IL6R	rs35138279	1	153972118	T	C	0.14	0.1558	0.0239	6.94e-11	AP	0.0151	0.0124	0.222
SeqId_15602_43	IL6R	rs185109973	1	154563821	T	C	0.011	0.7918	0.0791	1.99e-23	AP	-0.0244	0.0954	0.798
SeqId_15602_43	IL6R	rs115178836	1	154039148	A	C	0.0119	-0.5096	0.0753	1.46e-11	AP	0.0708	0.0332	0.0331
SeqId_15602_43	IL6R	rs6426934	1	154783160	T	C	0.219	-0.1	0.0202	7.15e-07	AP	0.0157	0.0114	0.17
SeqId_15602_43	IL6R	rs116141616	1	154443593	A	G	0.0241	-0.5712	0.0541	7.24e-26	AP	0.1382	0.0464	0.00293
SeqId_15602_43	IL6R	rs192306829	1	154012759	C	A	0.0143	-0.3603	0.07	2.76e-07	AP	0.0092	0.0305	0.764
SeqId_15602_43	IL6R	rs147968970	1	154546773	A	G	0.0229	0.5706	0.0551	5.43e-25	AP	-0.0669	0.0636	0.293
SeqId_15602_43	IL6R	rs77801962	1	154594456	C	T	0.0263	0.4472	0.0516	5.7e-18	AP	-0.0303	0.0249	0.225
SeqId_2844_53	TIE1	rs1556580	1	43304250	T	C	0.3862	-0.2555	0.0166	1.54e-52	AP	0.0298	0.0095	0.00177
SeqId_3348_49	BMP1	rs56172754	8	22208104	C	A	0.2657	0.0889	0.0186	1.84e-06	AP	-0.0152	0.0106	0.152
SeqId_3348_49	BMP1	rs1126931	8	22164420	T	C	0.1691	-0.1981	0.0221	3.33e-19	AP	0.0294	0.0104	0.00469
SeqId_3348_49	BMP1	rs118073036	8	22169617	A	C	0.0257	0.2333	0.0525	8.93e-06	AP	-0.0049	0.0191	0.799
SeqId_3435_53	FN1	rs1250258	2	215435462	C	T	0.2666	-0.2854	0.0186	2.15e-52	AP	0.0422	0.0111	0.000136
SeqId_3435_53	FN1	rs4425076	2	215545651	A	G	0.3441	0.0892	0.0175	3.47e-07	AP	-0.0116	0.0096	0.227
SeqId_3435_53	FN1	rs147166889	2	215322190	G	A	0.0433	-0.1792	0.0404	9.14e-06	AP	-0.0207	0.0181	0.252
SeqId_3516_60	CXCL12	rs4948819	10	44016457	A	C	0.1927	-0.1349	0.0211	1.57e-10	AP	-0.0717	0.0121	3.57e-09
SeqId_3516_60	CXCL12	rs266085	10	44378805	T	C	0.349	0.0823	0.0175	2.59e-06	AP	-0.0119	0.0097	0.218
SeqId_3516_60	CXCL12	rs1023264	10	44398308	C	T	0.3259	0.1762	0.0179	8.26e-23	AP	0.0074	0.0102	0.467
SeqId_3796_79	ANGPTL4	rs116843064	19	8364439	A	G	0.0209	-0.5948	0.0572	3.53e-25	AP	-0.1396	0.0284	8.78e-07
SeqId_4220_39	FER	rs10077180	5	108896511	C	T	0.1002	-0.123	0.0277	9.03e-06	AP	0.0158	0.0179	0.378
SeqId_4220_39	FER	rs75416215	5	109150336	G	A	0.0252	0.2726	0.0525	2.11e-07	AP	0.0581	0.0487	0.233
SeqId_4220_39	FER	rs71592765	5	108755299	G	C	0.085	0.3679	0.0293	7.39e-36	AP	-0.0561	0.0171	0.00105
SeqId_4834_61	EPHA2	rs10927888	1	16027016	T	C	0.036	-0.2286	0.0446	3.04e-07	AP	0.0206	0.0297	0.488
SeqId_4834_61	EPHA2	rs12401740	1	15730127	T	G	0.0166	0.2929	0.0653	7.33e-06	AP	0.0016	0.0301	0.958
SeqId_4834_61	EPHA2	rs34192549	1	16137994	T	C	0.0191	0.9073	0.0591	2e-52	AP	-0.1005	0.0444	0.0237
SeqId_4834_61	EPHA2	rs115041526	1	16091058	T	C	0.0155	-0.3066	0.0667	4.34e-06	AP	0.037	0.0258	0.152
SeqId_4834_61	EPHA2	rs924204	1	16187431	A	G	0.4083	0.3713	0.0162	3.85e-112	AP	-0.0276	0.0098	0.00487
SeqId_4834_61	EPHA2	rs2273312	1	16216442	G	T	0.2224	0.0968	0.02	1.41e-06	AP	0.003	0.011	0.782
SeqId_5231_79	PCSK9	rs693668	1	55055436	G	A	0.357	-0.1656	0.0172	9.42e-22	AP	-0.0486	0.0092	1.1e-07
SeqId_5231_79	PCSK9	rs11206517	1	55060755	G	T	0.0374	0.2225	0.0441	4.55e-07	AP	0.0151	0.0219	0.49
SeqId_5231_79	PCSK9	rs11591147	1	55039974	T	G	0.0145	-1.0445	0.0687	2.39e-51	AP	-0.2414	0.0253	1.24e-21
SeqId_5542_22	NRP1	rs11599046	10	33160458	A	T	0.1756	-0.0982	0.0218	6.58e-06	AP	0.0049	0.0122	0.685
SeqId_5542_22	NRP1	rs77034598	10	33364449	G	A	0.0435	0.2987	0.0407	2.36e-13	AP	-0.0113	0.0175	0.518
SeqId_5542_22	NRP1	rs12240779	10	33146289	T	G	0.0227	-0.4216	0.0551	2.13e-14	AP	-0.0379	0.0532	0.476
SeqId_5542_22	NRP1	rs734186	10	33195901	A	G	0.3787	-0.3941	0.0166	2.08e-120	AP	0.0244	0.0094	0.0092
SeqId_5682_13	VASN	rs757593	16	4391616	A	C	0.2707	-0.1339	0.0187	9.79e-13	AP	0.0258	0.0098	0.0083
SeqId_5682_13	VASN	rs117342100	16	4436425	T	C	0.0131	0.3839	0.0732	1.59e-07	AP	-0.0623	0.0549	0.257
SeqId_6342_10	NPNT	rs72673849	4	105829219	G	A	0.1065	-0.1211	0.0271	8.18e-06	AP	-0.017	0.0163	0.297
SeqId_6342_10	NPNT	rs186816912	4	105883784	T	C	0.0699	0.1823	0.0325	2.16e-08	AP	0.0055	0.0243	0.82
SeqId_6342_10	NPNT	rs7689298	4	106079868	A	G	0.3645	-0.0927	0.017	5.42e-08	AP	-0.0163	0.0094	0.0852
SeqId_6342_10	NPNT	rs34712979	4	105897896	A	G	0.2452	-0.3872	0.0188	5.19e-92	AP	-0.0453	0.0105	1.59e-05
SeqId_6342_10	NPNT	rs17258682	4	106002885	G	C	0.0354	0.2174	0.045	1.36e-06	AP	0.0509	0.0474	0.283
SeqId_6342_10	NPNT	rs3133162	4	106392995	T	A	0.295	-0.0982	0.018	4.98e-08	AP	-0.0225	0.0098	0.0216
SeqId_6461_54	APOC3	rs5141	11	116831407	T	C	0.0923	0.1989	0.0286	4.02e-12	AP	0.0487	0.0135	0.000319
SeqId_6626_81	CHST12	rs11974910	7	2394094	A	C	0.0604	0.1576	0.0346	5.46e-06	AP	-0.0087	0.0194	0.652
SeqId_6626_81	CHST12	rs884566	7	2374915	A	C	0.2073	0.3566	0.0201	4.63e-69	AP	-0.0344	0.0124	0.0055
SeqId_8307_47	C11orf68	rs7130129	11	65587455	A	G	0.4252	0.0913	0.0169	6.82e-08	AP	0.0459	0.0091	4.02e-07
SeqId_8307_47	C11orf68	rs61893863	11	65847991	A	G	0.0294	0.2158	0.0492	1.19e-05	AP	0.0483	0.037	0.191
SeqId_8958_51	CHL1	rs149687872	3	371892	A	T	0.0264	0.3359	0.0513	6.53e-11	AP	-0.0066	0.0323	0.838
SeqId_8958_51	CHL1	rs1351865	3	636663	A	G	0.4965	0.0728	0.0165	1.07e-05	AP	-0.0012	0.0091	0.893
SeqId_8958_51	CHL1	rs36046822	3	380153	G	A	0.2243	-0.1141	0.0201	1.43e-08	AP	-0.009	0.0098	0.357
SeqId_8958_51	CHL1	rs990284	3	63289	G	A	0.3749	-0.3067	0.017	1.91e-71	AP	-0.0335	0.0093	0.000336
SeqId_8958_51	CHL1	rs115357599	3	389285	T	C	0.0114	-0.5381	0.0785	7.67e-12	AP	-0.0265	0.0431	0.539
SeqId_8958_51	CHL1	rs9824712	3	276616	G	A	0.1074	-0.1365	0.0264	2.51e-07	AP	-0.0349	0.0139	0.012
SeqId_8958_51	CHL1	rs142582846	3	23266	A	G	0.0596	-0.208	0.0355	4.61e-09	AP	-0.0435	0.0268	0.104
SeqId_8958_51	CHL1	rs77961431	3	262736	C	G	0.0507	0.3878	0.0377	1.33e-24	AP	0.0075	0.0226	0.741
SeqId_9335_28	PSG9	rs143091816	19	43344471	C	A	0.0184	0.5548	0.0617	3.24e-19	AP	0.0306	0.0205	0.136
SeqId_9335_28	PSG9	rs4430863	19	42882978	G	T	0.2664	-0.1429	0.0183	5.83e-15	AP	-0.0205	0.0103	0.0467
SeqId_9335_28	PSG9	rs4802159	19	43189921	T	G	0.0593	-0.551	0.0343	4.9e-57	AP	-0.0487	0.0165	0.00324
SeqId_9335_28	PSG9	rs35953277	19	43298799	C	A	0.2177	0.2361	0.0199	3.36e-32	AP	0.0392	0.0118	0.000885
SeqId_9335_28	PSG9	rs8109311	19	43262507	G	T	0.0113	-0.4176	0.0791	1.31e-07	AP	-0.2133	0.1078	0.0477
SeqId_9337_43	TAC1	rs17168679	7	97479442	C	T	0.0204	0.4084	0.0585	3.23e-12	AP	0.0023	0.0246	0.927
SeqId_9337_43	TAC1	rs34492460	7	97467527	A	T	0.2327	-0.1478	0.0195	4.1e-14	AP	0.0121	0.0106	0.251
SeqId_9337_43	TAC1	rs2072099	7	97733023	T	G	0.17	-0.2679	0.0219	3.74e-34	AP	0.0313	0.0105	0.00282
SeqId_9337_43	TAC1	rs2394720	7	97660058	C	A	0.2358	0.1471	0.0195	4.65e-14	AP	-0.0254	0.0107	0.0175
SeqId_9384_17	CAMP	rs11716848	3	48337010	A	G	0.3013	0.0778	0.018	1.57e-05	AP	-0.0379	0.0112	0.000745
SeqId_9910_9	MTAP	rs1345026	9	21745757	T	C	0.3875	0.0869	0.0169	2.61e-07	AP	0.0407	0.0092	9.83e-06
SeqId_11431_235	RECQL	rs149196101	12	21496752	C	T	0.0115	-0.4097	0.0774	1.24e-07	CAS	-0.1248	0.0668	0.0616
SeqId_11431_235	RECQL	rs74626198	12	21543317	C	T	0.0273	-0.3904	0.0505	1.23e-14	CAS	-0.019	0.0196	0.331
SeqId_11431_235	RECQL	rs11046091	12	21508574	G	A	0.2202	0.1519	0.02	3.73e-14	CAS	0.0447	0.0107	2.78e-05
SeqId_11636_33	TAGLN2	rs2789422	1	159922298	A	G	0.424	-0.2523	0.0165	3.03e-52	CAS	-0.0276	0.008	0.000588
SeqId_13463_1	PXDN	rs10202812	2	1742696	T	A	0.2404	0.2494	0.0192	5.2e-38	CAS	-0.0201	0.0087	0.021
SeqId_13463_1	PXDN	rs1054241	2	1633876	T	C	0.403	0.1159	0.0169	7.86e-12	CAS	-0.0186	0.0082	0.0227
SeqId_13947_371	NUDT12	rs11242495	5	103535378	G	A	0.1558	-0.32	0.0227	1.28e-44	CAS	-0.0415	0.0122	0.000647
SeqId_14158_17	ANXA5	rs36177180	4	121660972	G	T	0.293	-0.0879	0.0184	1.81e-06	CAS	-0.0282	0.009	0.00161
SeqId_14675_20	EIF4B	rs146008363	12	53037514	A	T	0.0571	-0.2123	0.0358	3.19e-09	CAS	0.0416	0.0128	0.00112
SeqId_15385_116	FABP2	rs62328406	4	119290619	T	G	0.0381	0.2025	0.0434	3.06e-06	CAS	0.0037	0.0283	0.896
SeqId_15385_116	FABP2	rs72910585	4	119182927	A	G	0.1668	-0.7251	0.0207	1e-200	CAS	0.0401	0.0097	3.37e-05
SeqId_15385_116	FABP2	rs72682845	4	119803099	A	G	0.0223	-0.6218	0.0563	4.31e-28	CAS	-0.0179	0.0418	0.668
SeqId_15385_116	FABP2	rs80334788	4	119122748	C	A	0.0223	0.3088	0.0565	4.83e-08	CAS	-0.1082	0.0601	0.0717
SeqId_15385_116	FABP2	rs62319607	4	119555335	T	A	0.0402	0.2255	0.042	8.37e-08	CAS	0.0482	0.0202	0.0173
SeqId_15385_116	FABP2	rs112390897	4	119669376	T	C	0.0225	-0.6428	0.0552	5.14e-31	CAS	-0.0462	0.0446	0.3
SeqId_15385_116	FABP2	rs11727740	4	119096522	C	T	0.2999	0.2152	0.0182	7.3e-32	CAS	-0.0086	0.0084	0.304
SeqId_15385_116	FABP2	rs13117496	4	118828967	T	C	0.072	-0.1817	0.0319	1.24e-08	CAS	0.0125	0.0148	0.398
SeqId_15385_116	FABP2	rs185433580	4	119449037	G	A	0.0344	-0.6251	0.0449	2.02e-43	CAS	0.0312	0.0206	0.13
SeqId_15385_116	FABP2	rs4834811	4	119768972	G	A	0.2618	0.2092	0.0187	1e-28	CAS	-0.0208	0.009	0.0216
SeqId_15573_110	NCAN	rs2228603	19	19219115	T	C	0.0811	-0.452	0.0301	3.18e-50	CAS	-0.0769	0.016	1.47e-06
SeqId_15594_47	HTRA1	rs117394777	10	122349276	C	G	0.0277	0.271	0.0508	9.85e-08	CAS	-0.052	0.029	0.0727
SeqId_15594_47	HTRA1	rs59999955	10	122257301	G	C	0.065	-0.1736	0.0339	3.03e-07	CAS	0.0553	0.0163	0.000667
SeqId_15594_47	HTRA1	rs76176074	10	122639163	G	A	0.0397	-0.218	0.0426	3.13e-07	CAS	0.0386	0.0212	0.0683
SeqId_15594_47	HTRA1	rs7074542	10	122353283	T	C	0.3087	-0.1907	0.0179	2.74e-26	CAS	0.0247	0.0096	0.0104
SeqId_15594_47	HTRA1	rs1810393	10	122477240	C	T	0.1102	-0.1665	0.0263	2.49e-10	CAS	0.0608	0.013	2.97e-06
SeqId_15602_43	IL6R	rs192306829	1	154012759	C	A	0.0143	-0.3603	0.07	2.76e-07	CAS	-0.042	0.0271	0.12
SeqId_15602_43	IL6R	rs148246505	1	154030692	C	G	0.0198	-0.359	0.0597	1.96e-09	CAS	-0.0146	0.022	0.508
SeqId_15602_43	IL6R	rs77801962	1	154594456	C	T	0.0263	0.4472	0.0516	5.7e-18	CAS	-0.0429	0.0221	0.0519
SeqId_15602_43	IL6R	rs35619346	1	154685662	G	A	0.0173	0.3096	0.0641	1.4e-06	CAS	-0.0064	0.0353	0.855
SeqId_15602_43	IL6R	rs185109973	1	154563821	T	C	0.011	0.7918	0.0791	1.99e-23	CAS	-0.037	0.0844	0.661
SeqId_15602_43	IL6R	rs75213163	1	154121161	T	C	0.0103	0.6484	0.0827	5.09e-15	CAS	-0.0667	0.0353	0.0585
SeqId_15602_43	IL6R	rs111303174	1	154705503	A	C	0.0294	-0.252	0.0491	2.93e-07	CAS	0.0868	0.0396	0.0284
SeqId_15602_43	IL6R	rs6426934	1	154783160	T	C	0.219	-0.1	0.0202	7.15e-07	CAS	0.0039	0.0101	0.702
SeqId_15602_43	IL6R	rs6688376	1	154353890	T	C	0.299	-0.1962	0.0182	6.82e-27	CAS	-0.0054	0.0084	0.519
SeqId_15602_43	IL6R	rs147968970	1	154546773	A	G	0.0229	0.5706	0.0551	5.43e-25	CAS	-0.0335	0.0559	0.549
SeqId_15602_43	IL6R	rs12059682	1	154607109	C	T	0.2074	-0.3486	0.0198	1.22e-67	CAS	0.0204	0.0099	0.0388
SeqId_15602_43	IL6R	rs116141616	1	154443593	A	G	0.0241	-0.5712	0.0541	7.24e-26	CAS	0.0158	0.043	0.713
SeqId_15602_43	IL6R	rs11265611	1	154422649	G	A	0.3955	-0.7658	0.0144	1e-200	CAS	0.0277	0.0081	0.000584
SeqId_15602_43	IL6R	rs35138279	1	153972118	T	C	0.14	0.1558	0.0239	6.94e-11	CAS	0.021	0.011	0.0558
SeqId_15602_43	IL6R	rs115178836	1	154039148	A	C	0.0119	-0.5096	0.0753	1.46e-11	CAS	0.0444	0.0294	0.131
SeqId_15602_43	IL6R	rs114445392	1	154465667	T	C	0.0155	0.6154	0.066	1.37e-20	CAS	-0.083	0.0225	0.000217
SeqId_16805_5	PDE5A	rs77918791	4	119081582	A	C	0.1278	-0.1159	0.0248	2.97e-06	CAS	0.0198	0.0127	0.119
SeqId_16805_5	PDE5A	rs144373808	4	119444264	T	C	0.0182	-0.4664	0.0612	2.93e-14	CAS	0.0412	0.0372	0.269
SeqId_16805_5	PDE5A	rs189695263	4	119749804	A	T	0.0166	-0.318	0.0651	1.06e-06	CAS	0.0509	0.0376	0.175
SeqId_16805_5	PDE5A	rs77622686	4	119904398	T	G	0.0345	-0.2819	0.045	4e-10	CAS	-0.0248	0.0319	0.437
SeqId_16805_5	PDE5A	rs58583086	4	119635207	A	G	0.3727	0.5022	0.0164	5.88e-194	CAS	-0.0408	0.0084	1.11e-06
SeqId_16805_5	PDE5A	rs111356964	4	119224660	C	A	0.0544	-0.2247	0.0364	7.27e-10	CAS	0.0125	0.0146	0.393
SeqId_16805_5	PDE5A	rs111719992	4	119066728	C	G	0.0196	0.2603	0.0597	1.31e-05	CAS	0.0438	0.0359	0.223
SeqId_16805_5	PDE5A	rs11726993	4	119025634	G	C	0.1329	-0.2126	0.0245	5.18e-18	CAS	0.0074	0.0129	0.566
SeqId_16805_5	PDE5A	rs72684544	4	119899351	G	C	0.0196	-0.4317	0.0602	8.12e-13	CAS	-0.0298	0.0342	0.385
SeqId_16805_5	PDE5A	rs182621323	4	119440858	T	C	0.0198	-0.504	0.0592	1.95e-17	CAS	-0.0081	0.0274	0.766
SeqId_16900_29	MDGA1	rs55996712	6	37800828	T	C	0.1877	0.1275	0.0213	2.22e-09	CAS	-0.0165	0.0111	0.135
SeqId_16900_29	MDGA1	rs9470536	6	37204647	A	G	0.1297	-0.1333	0.0247	6.83e-08	CAS	0.0048	0.0108	0.658
SeqId_16900_29	MDGA1	rs146923291	6	37931052	C	T	0.0125	0.6006	0.0741	6.06e-16	CAS	-0.1114	0.0866	0.198
SeqId_16900_29	MDGA1	rs4714092	6	37676277	A	C	0.2348	0.6181	0.0182	1e-200	CAS	-0.003	0.0113	0.794
SeqId_16900_29	MDGA1	rs6457998	6	37564951	T	C	0.4021	0.1201	0.017	1.81e-12	CAS	0.0051	0.0086	0.55
SeqId_16900_29	MDGA1	rs111571592	6	37672600	A	G	0.0136	-0.5159	0.071	4.17e-13	CAS	0.0289	0.0562	0.607
SeqId_16900_29	MDGA1	rs113609050	6	38046715	T	A	0.0473	0.3417	0.0384	7.13e-19	CAS	0.0319	0.0378	0.399
SeqId_16900_29	MDGA1	rs76384554	6	37742574	C	A	0.0146	-0.5852	0.0682	1.12e-17	CAS	0.0027	0.0152	0.858
SeqId_16900_29	MDGA1	rs115847695	6	38046238	T	C	0.0291	-0.227	0.0493	4.27e-06	CAS	0.0099	0.022	0.652
SeqId_16900_29	MDGA1	rs4714101	6	37719999	T	C	0.2155	-0.5697	0.019	4.22e-187	CAS	0.0089	0.0096	0.354
SeqId_16900_29	MDGA1	rs73730805	6	37702440	A	G	0.0425	-0.473	0.041	1.76e-30	CAS	0.0133	0.0211	0.528
SeqId_16900_29	MDGA1	rs140654531	6	37792033	A	G	0.015	0.6329	0.0675	9.46e-21	CAS	-0.0657	0.0416	0.114
SeqId_16900_29	MDGA1	rs116574967	6	38082872	A	G	0.031	0.2417	0.0481	5.03e-07	CAS	-0.0494	0.0354	0.164
SeqId_16900_29	MDGA1	rs9470672	6	37699780	A	G	0.0567	-0.5469	0.0351	7.09e-54	CAS	0.0402	0.0173	0.0206
SeqId_16900_29	MDGA1	rs6916872	6	37776940	G	T	0.1682	-0.1395	0.0222	3.31e-10	CAS	0.0043	0.0099	0.659
SeqId_16900_29	MDGA1	rs74418434	6	37708975	T	C	0.0175	0.4081	0.0629	9.26e-11	CAS	0.0025	0.0253	0.92
SeqId_16900_29	MDGA1	rs79116950	6	37753181	T	C	0.0192	0.5532	0.06	3.84e-20	CAS	-0.0231	0.0431	0.592
SeqId_2844_53	TIE1	rs1556580	1	43304250	T	C	0.3862	-0.2555	0.0166	1.54e-52	CAS	0.0317	0.0084	0.000171
SeqId_2938_55	APOE	rs35136575	19	44935906	G	C	0.2328	-0.1344	0.0195	6.51e-12	CAS	-0.0434	0.0092	2.54e-06
SeqId_2938_55	APOE	rs75627662	19	44910319	T	C	0.1945	0.1119	0.021	9.69e-08	CAS	-0.0053	0.0098	0.587
SeqId_2938_55	APOE	rs7251161	19	45203607	A	G	0.2814	-0.0803	0.0186	1.55e-05	CAS	-0.0102	0.0094	0.276
SeqId_3331_8	RGMB	rs2368553	5	98446049	C	T	0.4527	-0.3395	0.0162	3.17e-95	CAS	0.0239	0.008	0.00294
SeqId_3331_8	RGMB	rs1967318	5	98730764	G	A	0.4751	0.198	0.0165	4.85e-33	CAS	-0.008	0.0084	0.338
SeqId_3331_8	RGMB	rs10074828	5	99234548	G	C	0.0688	0.1467	0.0329	8.61e-06	CAS	0.0008	0.019	0.966
SeqId_3331_8	RGMB	rs148814061	5	98700323	A	G	0.0112	-0.3937	0.0791	6.5e-07	CAS	-0.0093	0.0162	0.566
SeqId_3348_49	BMP1	rs56172754	8	22208104	C	A	0.2657	0.0889	0.0186	1.84e-06	CAS	-0.0118	0.0094	0.208
SeqId_3348_49	BMP1	rs1126931	8	22164420	T	C	0.1691	-0.1981	0.0221	3.33e-19	CAS	0.0299	0.0092	0.00113
SeqId_3348_49	BMP1	rs118073036	8	22169617	A	C	0.0257	0.2333	0.0525	8.93e-06	CAS	-0.0288	0.017	0.0894
SeqId_3435_53	FN1	rs4425076	2	215545651	A	G	0.3441	0.0892	0.0175	3.47e-07	CAS	-0.0128	0.0085	0.133
SeqId_3435_53	FN1	rs1250258	2	215435462	C	T	0.2666	-0.2854	0.0186	2.15e-52	CAS	0.0453	0.0098	3.89e-06
SeqId_3435_53	FN1	rs147166889	2	215322190	G	A	0.0433	-0.1792	0.0404	9.14e-06	CAS	-0.0332	0.0161	0.0389
SeqId_3484_60	AGT	rs12409662	1	230741054	G	C	0.0741	0.2693	0.0317	2.4e-17	CAS	0.0593	0.0166	0.000344
SeqId_3484_60	AGT	rs11568055	1	230708860	T	C	0.0238	0.263	0.0544	1.36e-06	CAS	-0.0005	0.0154	0.974
SeqId_3484_60	AGT	rs2071404	1	230715194	A	C	0.1054	0.4588	0.0264	4.22e-66	CAS	0.032	0.0127	0.0116
SeqId_3484_60	AGT	rs74563789	1	230696781	A	G	0.0159	-0.364	0.0658	3.33e-08	CAS	-0.0158	0.0268	0.557
SeqId_3484_60	AGT	rs6657006	1	230738065	A	G	0.0625	-0.1779	0.0342	1.97e-07	CAS	-0.06	0.016	0.000171
SeqId_3484_60	AGT	rs12032754	1	230639930	C	T	0.0714	-0.167	0.0325	2.77e-07	CAS	-0.0068	0.0131	0.603
SeqId_3516_60	CXCL12	rs4948819	10	44016457	A	C	0.1927	-0.1349	0.0211	1.57e-10	CAS	-0.0611	0.0107	1.3e-08
SeqId_3516_60	CXCL12	rs1023264	10	44398308	C	T	0.3259	0.1762	0.0179	8.26e-23	CAS	0.0013	0.009	0.882
SeqId_3516_60	CXCL12	rs266085	10	44378805	T	C	0.349	0.0823	0.0175	2.59e-06	CAS	-0.0088	0.0085	0.301
SeqId_3796_79	ANGPTL4	rs116843064	19	8364439	A	G	0.0209	-0.5948	0.0572	3.53e-25	CAS	-0.1378	0.025	3.63e-08
SeqId_4125_52	AGER	rs12529661	6	31696008	T	A	0.1353	0.109	0.0243	7.55e-06	CAS	-0.0156	0.0088	0.0749
SeqId_4125_52	AGER	rs28357082	6	32590399	A	G	0.2975	-0.1163	0.0181	1.3e-10	CAS	0.0248	0.0094	0.00845
SeqId_4125_52	AGER	rs2070600	6	32183666	T	C	0.0475	-0.7418	0.0384	2.8e-81	CAS	0.067	0.016	2.93e-05
SeqId_4148_49	PAPPA	rs10983184	9	116471779	C	T	0.3449	-0.0781	0.0176	8.76e-06	CAS	-0.0297	0.0087	0.000609
SeqId_4220_39	FER	rs75416215	5	109150336	G	A	0.0252	0.2726	0.0525	2.11e-07	CAS	0.0986	0.0437	0.024
SeqId_4220_39	FER	rs10077180	5	108896511	C	T	0.1002	-0.123	0.0277	9.03e-06	CAS	0.0175	0.0159	0.271
SeqId_4220_39	FER	rs71592765	5	108755299	G	C	0.085	0.3679	0.0293	7.39e-36	CAS	-0.0485	0.0151	0.00137
SeqId_4324_33	CST2	rs2261492	20	23921490	T	G	0.1199	0.1133	0.0254	8.35e-06	CAS	0.0275	0.0105	0.0091
SeqId_4324_33	CST2	rs77288035	20	23523906	A	G	0.0254	0.2496	0.0529	2.48e-06	CAS	0.0487	0.0174	0.00521
SeqId_4324_33	CST2	rs4260306	20	23749699	T	C	0.283	-0.5124	0.0176	6.4e-177	CAS	-0.0259	0.0102	0.0109
SeqId_4324_33	CST2	rs6049033	20	23729705	T	G	0.4256	0.1524	0.0167	1.01e-19	CAS	0.0129	0.008	0.105
SeqId_4487_1	FGF7	rs12439429	15	49442437	C	T	0.4606	-0.1831	0.0165	2.58e-28	CAS	-0.0319	0.0082	9.69e-05
SeqId_4487_1	FGF7	rs2413977	15	49916375	G	A	0.3207	-0.1636	0.0177	3.18e-20	CAS	-0.0075	0.0083	0.365
SeqId_4487_1	FGF7	rs150380361	15	49072191	C	A	0.0167	0.4575	0.0647	1.71e-12	CAS	0.0906	0.062	0.144
SeqId_4534_10	PRSS22	rs757277	16	2951034	A	G	0.341	0.1065	0.0178	2.27e-09	CAS	0.0006	0.0088	0.941
SeqId_4534_10	PRSS22	rs7204669	16	2860735	A	G	0.3194	0.3032	0.0173	4.42e-67	CAS	0.033	0.0089	0.000212
SeqId_4534_10	PRSS22	rs145195148	16	2812087	C	T	0.0259	0.2744	0.0527	1.97e-07	CAS	-0.012	0.033	0.716
SeqId_4534_10	PRSS22	rs117977913	16	2709465	T	C	0.0365	-0.1902	0.0441	1.63e-05	CAS	-0.0654	0.0287	0.0226
SeqId_4534_10	PRSS22	rs7192502	16	2861136	C	T	0.3878	-0.1269	0.017	9.9e-14	CAS	0.0043	0.0087	0.617
SeqId_4834_61	EPHA2	rs10927888	1	16027016	T	C	0.036	-0.2286	0.0446	3.04e-07	CAS	-0.0158	0.0263	0.548
SeqId_4834_61	EPHA2	rs2273312	1	16216442	G	T	0.2224	0.0968	0.02	1.41e-06	CAS	0.0103	0.0097	0.288
SeqId_4834_61	EPHA2	rs12401740	1	15730127	T	G	0.0166	0.2929	0.0653	7.33e-06	CAS	0.0025	0.0266	0.924
SeqId_4834_61	EPHA2	rs924204	1	16187431	A	G	0.4083	0.3713	0.0162	3.85e-112	CAS	-0.0349	0.0087	5.85e-05
SeqId_4834_61	EPHA2	rs34192549	1	16137994	T	C	0.0191	0.9073	0.0591	2e-52	CAS	-0.0267	0.0389	0.492
SeqId_4834_61	EPHA2	rs115041526	1	16091058	T	C	0.0155	-0.3066	0.0667	4.34e-06	CAS	0.0245	0.0229	0.286
SeqId_4969_2	CA1	rs7002221	8	85570929	C	G	0.0102	-1.223	0.0815	3.61e-50	CAS	-0.1025	0.0477	0.0317
SeqId_4969_2	CA1	rs6997458	8	85361801	T	G	0.4082	0.2279	0.0168	1.81e-41	CAS	0.0194	0.0085	0.022
SeqId_5231_79	PCSK9	rs11206517	1	55060755	G	T	0.0374	0.2225	0.0441	4.55e-07	CAS	0.0073	0.0193	0.704
SeqId_5231_79	PCSK9	rs693668	1	55055436	G	A	0.357	-0.1656	0.0172	9.42e-22	CAS	-0.0535	0.0081	4.04e-11
SeqId_5231_79	PCSK9	rs11591147	1	55039974	T	G	0.0145	-1.0445	0.0687	2.39e-51	CAS	-0.2291	0.0222	5.85e-25
SeqId_5256_86	PDE5A	rs191096019	4	119713389	G	T	0.0186	-0.4139	0.061	1.25e-11	CAS	-0.0114	0.0276	0.678
SeqId_5256_86	PDE5A	rs77622686	4	119904398	T	G	0.0345	-0.2258	0.0451	5.54e-07	CAS	-0.0248	0.0319	0.437
SeqId_5256_86	PDE5A	rs58583086	4	119635207	A	G	0.3727	0.4567	0.0166	4.82e-159	CAS	-0.0408	0.0084	1.11e-06
SeqId_5256_86	PDE5A	rs183209084	4	119941101	G	T	0.0141	-0.4206	0.0706	2.74e-09	CAS	0.0897	0.033	0.00662
SeqId_5256_86	PDE5A	rs186329268	4	119403685	A	G	0.015	-0.3151	0.0686	4.49e-06	CAS	0.0648	0.0329	0.0488
SeqId_5256_86	PDE5A	rs113570954	4	119409219	A	T	0.0414	-0.2536	0.0416	1.19e-09	CAS	0.0281	0.027	0.298
SeqId_5256_86	PDE5A	rs146746132	4	119652977	G	A	0.0137	-0.3185	0.0709	7.07e-06	CAS	0.0565	0.0348	0.105
SeqId_5256_86	PDE5A	rs144373808	4	119444264	T	C	0.0182	-0.4088	0.0613	2.76e-11	CAS	0.0412	0.0372	0.269
SeqId_5459_33	CST1	rs6036589	20	23957701	G	A	0.2357	0.1167	0.0194	1.78e-09	CAS	0.0141	0.0087	0.104
SeqId_5459_33	CST1	rs4260306	20	23749699	T	C	0.283	-0.5064	0.0176	1.24e-172	CAS	-0.0259	0.0102	0.0109
SeqId_5459_33	CST1	rs77288035	20	23523906	A	G	0.0254	0.2429	0.053	4.58e-06	CAS	0.0487	0.0174	0.00521
SeqId_5459_33	CST1	rs6036492	20	23721534	C	A	0.4301	0.1475	0.0166	1e-18	CAS	0.0156	0.008	0.0517
SeqId_5542_22	NRP1	rs11599046	10	33160458	A	T	0.1756	-0.0982	0.0218	6.58e-06	CAS	0.012	0.0108	0.265
SeqId_5542_22	NRP1	rs12240779	10	33146289	T	G	0.0227	-0.4216	0.0551	2.13e-14	CAS	0.0365	0.0463	0.43
SeqId_5542_22	NRP1	rs734186	10	33195901	A	G	0.3787	-0.3941	0.0166	2.08e-120	CAS	0.0223	0.0083	0.00716
SeqId_5542_22	NRP1	rs77034598	10	33364449	G	A	0.0435	0.2987	0.0407	2.36e-13	CAS	-0.019	0.0156	0.223
SeqId_6342_10	NPNT	rs34712979	4	105897896	A	G	0.2452	-0.3872	0.0188	5.19e-92	CAS	-0.0331	0.0093	0.000355
SeqId_6342_10	NPNT	rs7689298	4	106079868	A	G	0.3645	-0.0927	0.017	5.42e-08	CAS	-0.013	0.0084	0.12
SeqId_6342_10	NPNT	rs186816912	4	105883784	T	C	0.0699	0.1823	0.0325	2.16e-08	CAS	0.0173	0.0214	0.419
SeqId_6342_10	NPNT	rs3133162	4	106392995	T	A	0.295	-0.0982	0.018	4.98e-08	CAS	-0.012	0.0087	0.169
SeqId_6342_10	NPNT	rs17258682	4	106002885	G	C	0.0354	0.2174	0.045	1.36e-06	CAS	0.0321	0.0421	0.445
SeqId_6342_10	NPNT	rs72673849	4	105829219	G	A	0.1065	-0.1211	0.0271	8.18e-06	CAS	-0.0125	0.0144	0.386
SeqId_6461_54	APOC3	rs5141	11	116831407	T	C	0.0923	0.1989	0.0286	4.02e-12	CAS	0.0567	0.0119	2.08e-06
SeqId_7655_11	NPPB	rs141692260	1	11998134	G	A	0.0384	0.2544	0.0433	4.55e-09	CAS	-0.0227	0.0214	0.288
SeqId_7655_11	NPPB	rs198379	1	11855410	C	T	0.424	0.2046	0.0169	1.47e-33	CAS	-0.0254	0.0083	0.00226
SeqId_8307_47	C11orf68	rs61893863	11	65847991	A	G	0.0294	0.2158	0.0492	1.19e-05	CAS	0.0413	0.0322	0.2
SeqId_8307_47	C11orf68	rs7130129	11	65587455	A	G	0.4252	0.0913	0.0169	6.82e-08	CAS	0.0368	0.008	4.62e-06
SeqId_8409_3	RSPO2	rs640068	8	108145773	C	T	0.4739	-0.0749	0.0167	7.79e-06	CAS	0.0255	0.008	0.00145
SeqId_9910_9	MTAP	rs1345026	9	21745757	T	C	0.3875	0.0869	0.0169	2.61e-07	CAS	0.0418	0.0081	2.79e-07
SeqId_17384_110	PFKM	rs3742074	12	48063602	T	C	0.1681	0.1431	0.0224	1.82e-10	HHD	0.066	0.0194	0.000665
SeqId_6461_54	APOC3	rs5141	11	116831407	T	C	0.0923	0.1989	0.0286	4.02e-12	HHD	0.0794	0.0245	0.00121
SeqId_10924_258	CYB5D2	rs17176322	17	4153082	G	A	0.3901	0.2547	0.0168	2.49e-51	HYPTE	0.016	0.0059	0.00717
SeqId_10924_258	CYB5D2	rs116924511	17	4382094	T	G	0.0225	-0.8225	0.0556	9.48e-49	HYPTE	-0.04	0.0197	0.0421
SeqId_11098_1	PDXK	rs79343092	21	43861371	G	A	0.0129	-0.7485	0.0733	2.7e-24	HYPTE	-0.0007	0.0326	0.982
SeqId_11098_1	PDXK	rs2186924	21	43708287	C	G	0.3834	0.1325	0.0172	1.37e-14	HYPTE	-0.0251	0.0064	7.88e-05
SeqId_11308_8	CREB3L4	rs4845586	1	153970121	G	T	0.4742	0.2888	0.0163	2.16e-68	HYPTE	-0.0139	0.0058	0.0161
SeqId_11387_3	ATF6B	rs11555256	6	31797718	A	T	0.0234	-0.3466	0.0548	2.65e-10	HYPTE	0.041	0.0327	0.21
SeqId_11387_3	ATF6B	rs12215107	6	32124066	A	G	0.096	-0.1865	0.0283	4.71e-11	HYPTE	-0.0095	0.0124	0.441
SeqId_11387_3	ATF6B	rs6449	6	32038878	T	C	0.2886	0.2722	0.018	5.67e-51	HYPTE	0.0307	0.0061	5.74e-07
SeqId_11387_3	ATF6B	rs601945	6	32605638	G	A	0.1641	0.1404	0.0223	3.14e-10	HYPTE	0.0519	0.008	1.14e-10
SeqId_11431_235	RECQL	rs11046091	12	21508574	G	A	0.2202	0.1519	0.02	3.73e-14	HYPTE	0.0142	0.0077	0.0652
SeqId_11431_235	RECQL	rs74626198	12	21543317	C	T	0.0273	-0.3904	0.0505	1.23e-14	HYPTE	-0.032	0.0141	0.0232
SeqId_11431_235	RECQL	rs149196101	12	21496752	C	T	0.0115	-0.4097	0.0774	1.24e-07	HYPTE	0.0205	0.0475	0.667
SeqId_11659_31	CLINT1	rs12284	5	157787179	G	A	0.1368	-0.246	0.0238	7.48e-25	HYPTE	0.0323	0.0088	0.000236
SeqId_12524_18	SAT2	rs13894	17	7626584	A	G	0.0693	-0.3176	0.0325	1.94e-22	HYPTE	-0.0196	0.0128	0.125
SeqId_12524_18	SAT2	rs1050541	17	7657517	T	G	0.459	-0.1006	0.0168	2.08e-09	HYPTE	-0.0126	0.0058	0.0306
SeqId_12524_18	SAT2	rs4968213	17	7570959	C	T	0.0483	0.1984	0.0389	3.36e-07	HYPTE	0.0136	0.0102	0.184
SeqId_12558_3	UBASH3B	rs1894079	11	122728340	T	C	0.4208	0.1203	0.0167	6.17e-13	HYPTE	0.0146	0.006	0.0141
SeqId_12558_3	UBASH3B	rs73016228	11	122681900	T	C	0.1103	0.1319	0.0265	6.37e-07	HYPTE	0.0472	0.0088	8.85e-08
SeqId_12558_3	UBASH3B	rs186959189	11	122427411	T	G	0.0191	-0.3029	0.0614	8.14e-07	HYPTE	-0.0233	0.019	0.218
SeqId_12675_14	DARS	rs7565491	2	136044864	T	C	0.0206	0.26	0.059	1.05e-05	HYPTE	-0.0254	0.0139	0.0676
SeqId_12675_14	DARS	rs2304371	2	135803987	G	A	0.1709	0.4181	0.0212	1.06e-84	HYPTE	-0.0242	0.0077	0.00172
SeqId_13388_57	PCSK1	rs62365663	5	96469100	C	A	0.2624	0.1653	0.0187	1.13e-18	HYPTE	-0.0141	0.0064	0.0278
SeqId_13388_57	PCSK1	rs6232	5	96416081	C	T	0.0525	-0.7587	0.0361	2.39e-95	HYPTE	0.0261	0.0158	0.0987
SeqId_13388_57	PCSK1	rs62376387	5	96806780	G	T	0.2225	0.1042	0.0198	1.52e-07	HYPTE	0.0048	0.0073	0.506
SeqId_13388_57	PCSK1	rs79539657	5	96402665	T	C	0.0202	0.2599	0.0591	1.12e-05	HYPTE	0.0015	0.0292	0.959
SeqId_13388_57	PCSK1	rs114055671	5	96871573	T	C	0.0136	-0.3342	0.0719	3.44e-06	HYPTE	0.0244	0.0212	0.25
SeqId_13388_57	PCSK1	rs72787625	5	96265860	T	C	0.0363	0.278	0.0442	3.32e-10	HYPTE	-0.0231	0.0189	0.222
SeqId_13388_57	PCSK1	rs62364642	5	96387880	T	G	0.0261	0.3448	0.0519	3.2e-11	HYPTE	0.0318	0.0221	0.15
SeqId_13388_57	PCSK1	rs13357757	5	96299023	A	T	0.0413	0.2487	0.0418	2.85e-09	HYPTE	-0.0537	0.0201	0.00757
SeqId_13388_57	PCSK1	rs6859790	5	96607761	A	G	0.0783	-0.1505	0.0311	1.3e-06	HYPTE	0.0351	0.0134	0.00895
SeqId_13388_57	PCSK1	rs1498928	5	96414953	A	G	0.0903	0.3542	0.0287	1.02e-34	HYPTE	-0.011	0.0081	0.176
SeqId_13388_57	PCSK1	rs75578827	5	96021158	A	G	0.0417	0.3008	0.0417	5.76e-13	HYPTE	-0.0044	0.0104	0.674
SeqId_13388_57	PCSK1	rs112662482	5	96212439	A	G	0.0331	0.2305	0.0468	8.51e-07	HYPTE	-0.0069	0.0182	0.704
SeqId_13388_57	PCSK1	rs74639381	5	96402297	G	A	0.0179	0.3197	0.0623	2.92e-07	HYPTE	-0.0327	0.0299	0.274
SeqId_13388_57	PCSK1	rs13177227	5	96181754	T	C	0.1901	-0.7174	0.0194	1e-200	HYPTE	0.02	0.007	0.00436
SeqId_13388_57	PCSK1	rs115205610	5	96122457	A	C	0.0202	-0.7442	0.0587	1.72e-36	HYPTE	-0.0033	0.018	0.856
SeqId_13388_57	PCSK1	rs74772410	5	96350728	T	C	0.0296	0.3369	0.0489	5.95e-12	HYPTE	-0.0397	0.0177	0.0247
SeqId_13388_57	PCSK1	rs115766685	5	96211601	T	C	0.0356	0.3956	0.0441	3.95e-19	HYPTE	0.0307	0.0118	0.00917
SeqId_13423_94	FAM213A	rs10788623	10	80439659	A	G	0.4481	-0.0931	0.0168	2.96e-08	HYPTE	-0.0273	0.0057	1.94e-06
SeqId_13544_9	HMHA1	rs113125042	19	1123165	C	T	0.0298	0.2212	0.0487	5.64e-06	HYPTE	0.0431	0.018	0.0166
SeqId_13544_9	HMHA1	rs2240051	19	1076684	G	A	0.3797	0.3516	0.0168	2.43e-94	HYPTE	0.0105	0.0061	0.0868
SeqId_13552_7	SWAP70	rs4243951	11	9834977	A	G	0.2322	0.138	0.0195	1.57e-12	HYPTE	-0.031	0.0074	3.03e-05
SeqId_13552_7	SWAP70	rs12360569	11	10095888	A	G	0.0802	-0.2027	0.0306	3.53e-11	HYPTE	0.0109	0.009	0.223
SeqId_13552_7	SWAP70	rs142089190	11	10110904	G	A	0.0143	0.3079	0.0701	1.13e-05	HYPTE	-0.0432	0.0232	0.0619
SeqId_13552_7	SWAP70	rs35103525	11	9784299	A	G	0.0195	-0.3633	0.0599	1.41e-09	HYPTE	0.0455	0.0205	0.0261
SeqId_13552_7	SWAP70	rs77427706	11	9373673	A	C	0.0165	0.3599	0.0652	3.52e-08	HYPTE	0.0052	0.0222	0.813
SeqId_13552_7	SWAP70	rs436637	11	9729210	A	T	0.3404	0.5748	0.0161	1e-200	HYPTE	-0.0332	0.0065	3.32e-07
SeqId_13552_7	SWAP70	rs77251037	11	9240786	T	C	0.1167	-0.1229	0.0261	2.51e-06	HYPTE	0.0061	0.0092	0.511
SeqId_13552_7	SWAP70	rs56409115	11	10031574	G	C	0.0699	-0.2274	0.0325	2.83e-12	HYPTE	0.0082	0.0122	0.502
SeqId_13657_2	PNKP	rs2290774	19	49871778	C	T	0.4262	-0.101	0.017	2.9e-09	HYPTE	-0.0238	0.0059	5.2e-05
SeqId_14088_38	IGFBP6	rs822688	12	53099603	T	C	0.1427	-0.222	0.0237	1.06e-20	HYPTE	-0.0291	0.0076	0.000131
SeqId_14107_1	MTHFS	rs72742523	15	79420764	A	G	0.0209	0.276	0.0574	1.55e-06	HYPTE	0.0456	0.0324	0.159
SeqId_14107_1	MTHFS	rs707188	15	79807922	A	G	0.1987	-0.6615	0.0193	1e-200	HYPTE	-0.022	0.0067	0.00109
SeqId_14107_1	MTHFS	rs2733108	15	79891725	A	T	0.1052	0.6711	0.026	1.07e-140	HYPTE	0.0236	0.009	0.00868
SeqId_14107_1	MTHFS	rs56728059	15	79737016	A	G	0.1106	0.2047	0.0263	7.54e-15	HYPTE	0.0123	0.008	0.123
SeqId_14107_1	MTHFS	rs143930890	15	80239832	G	A	0.022	-0.305	0.057	9.2e-08	HYPTE	-0.0208	0.0214	0.331
SeqId_14107_1	MTHFS	rs945837	15	79551508	G	A	0.2046	0.1298	0.0204	2.29e-10	HYPTE	0.0057	0.0072	0.428
SeqId_14107_1	MTHFS	rs62006323	15	80136091	G	A	0.0327	-0.5022	0.0465	5.4e-27	HYPTE	-0.0679	0.0287	0.0179
SeqId_14107_1	MTHFS	rs74635708	15	79861402	A	G	0.029	0.3611	0.0494	2.97e-13	HYPTE	0.0416	0.0125	0.000927
SeqId_14107_1	MTHFS	rs72736560	15	79948498	A	C	0.0276	0.5667	0.0499	1.29e-29	HYPTE	-0.0065	0.0213	0.762
SeqId_14107_1	MTHFS	rs143071065	15	79819723	T	C	0.013	0.5538	0.0732	4.33e-14	HYPTE	-0.0169	0.0444	0.703
SeqId_14107_1	MTHFS	rs78362233	15	79786929	A	G	0.0193	0.4544	0.0598	3.39e-14	HYPTE	0.0251	0.0198	0.205
SeqId_14107_1	MTHFS	rs2586177	15	79948704	A	G	0.034	0.2835	0.0452	3.63e-10	HYPTE	-0.0012	0.0265	0.965
SeqId_14107_1	MTHFS	rs200058464	15	79896888	A	C	0.0195	-1.4043	0.0581	3.07e-124	HYPTE	0.0146	0.0169	0.388
SeqId_14107_1	MTHFS	rs72738479	15	80104858	G	A	0.0158	-0.297	0.0666	8.32e-06	HYPTE	0.044	0.024	0.0671
SeqId_14107_1	MTHFS	rs77211345	15	79584000	T	C	0.0356	0.2352	0.045	1.79e-07	HYPTE	-0.015	0.0181	0.409
SeqId_14107_1	MTHFS	rs72730816	15	79594189	T	C	0.0853	-0.1762	0.0298	3.5e-09	HYPTE	-0.0065	0.0117	0.579
SeqId_14107_1	MTHFS	rs150206275	15	79924336	G	C	0.0182	0.4054	0.0621	7.25e-11	HYPTE	-0.0366	0.0154	0.0174
SeqId_14112_40	RELT	rs56801796	11	73379220	G	A	0.2163	0.154	0.0198	9.55e-15	HYPTE	-0.0247	0.0064	0.000105
SeqId_15385_116	FABP2	rs4834811	4	119768972	G	A	0.2618	0.2092	0.0187	1e-28	HYPTE	0.0076	0.0065	0.243
SeqId_15385_116	FABP2	rs62328406	4	119290619	T	G	0.0381	0.2025	0.0434	3.06e-06	HYPTE	0.0097	0.0204	0.634
SeqId_15385_116	FABP2	rs62319607	4	119555335	T	A	0.0402	0.2255	0.042	8.37e-08	HYPTE	-0.0022	0.0145	0.881
SeqId_15385_116	FABP2	rs80334788	4	119122748	C	A	0.0223	0.3088	0.0565	4.83e-08	HYPTE	-0.0282	0.0428	0.51
SeqId_15385_116	FABP2	rs13117496	4	118828967	T	C	0.072	-0.1817	0.0319	1.24e-08	HYPTE	0.0067	0.0106	0.527
SeqId_15385_116	FABP2	rs11727740	4	119096522	C	T	0.2999	0.2152	0.0182	7.3e-32	HYPTE	-0.0023	0.0061	0.709
SeqId_15385_116	FABP2	rs72682845	4	119803099	A	G	0.0223	-0.6218	0.0563	4.31e-28	HYPTE	-0.0034	0.03	0.91
SeqId_15385_116	FABP2	rs112390897	4	119669376	T	C	0.0225	-0.6428	0.0552	5.14e-31	HYPTE	-0.0384	0.0321	0.231
SeqId_15385_116	FABP2	rs72910585	4	119182927	A	G	0.1668	-0.7251	0.0207	1e-200	HYPTE	0.0215	0.007	0.00206
SeqId_15385_116	FABP2	rs185433580	4	119449037	G	A	0.0344	-0.6251	0.0449	2.02e-43	HYPTE	0.0273	0.0148	0.0659
SeqId_15535_3	PRSS27	rs71386687	16	2717893	T	G	0.0771	0.1924	0.0312	7.8e-10	HYPTE	-0.0475	0.0092	2.13e-07
SeqId_15573_110	NCAN	rs2228603	19	19219115	T	C	0.0811	-0.452	0.0301	3.18e-50	HYPTE	0.0352	0.0113	0.00188
SeqId_15584_9	CFHR2	rs138307921	1	196992446	T	C	0.0226	-0.9113	0.0546	1.79e-61	HYPTE	-0.0055	0.0272	0.841
SeqId_15584_9	CFHR2	rs547308682	1	196880598	T	A	0.0119	0.3578	0.0761	2.66e-06	HYPTE	-0.0108	0.0432	0.802
SeqId_15584_9	CFHR2	rs419137	1	196727745	G	T	0.1225	0.4486	0.0249	3.52e-71	HYPTE	-0.0025	0.0096	0.792
SeqId_15584_9	CFHR2	rs116224050	1	196949015	G	A	0.0232	0.5144	0.0551	1.28e-20	HYPTE	-0.012	0.0344	0.728
SeqId_15584_9	CFHR2	rs35505017	1	196724631	T	C	0.0214	0.3682	0.0578	1.97e-10	HYPTE	-0.0385	0.0303	0.204
SeqId_15584_9	CFHR2	rs111619944	1	197201958	G	A	0.0159	0.3896	0.067	6.28e-09	HYPTE	-0.0159	0.018	0.378
SeqId_15584_9	CFHR2	rs116827816	1	196702735	T	G	0.015	-0.596	0.0682	3e-18	HYPTE	0.042	0.0862	0.626
SeqId_15584_9	CFHR2	rs34175798	1	196907304	C	A	0.0194	0.4592	0.0592	9.57e-15	HYPTE	0.0358	0.0185	0.0531
SeqId_15584_9	CFHR2	rs144856539	1	197349023	T	C	0.0161	-0.4394	0.0662	3.47e-11	HYPTE	0.0103	0.0151	0.496
SeqId_15584_9	CFHR2	rs75024683	1	196898410	C	T	0.0203	0.4232	0.0586	5.58e-13	HYPTE	-0.0428	0.0166	0.0102
SeqId_15584_9	CFHR2	rs7532441	1	196983439	A	G	0.0139	-0.6594	0.0711	2.33e-20	HYPTE	0.0289	0.0253	0.253
SeqId_15584_9	CFHR2	rs141403303	1	197364827	A	G	0.0123	-0.4865	0.0754	1.2e-10	HYPTE	0.0252	0.0188	0.181
SeqId_15584_9	CFHR2	rs148056042	1	196865091	A	G	0.0304	0.2154	0.0479	7.06e-06	HYPTE	-0.0066	0.016	0.679
SeqId_15584_9	CFHR2	rs10754187	1	196447122	G	A	0.3012	-0.5877	0.0169	1e-200	HYPTE	0.0149	0.0061	0.014
SeqId_15584_9	CFHR2	rs147220943	1	197081941	A	G	0.0201	0.463	0.0592	6.28e-15	HYPTE	0.0029	0.016	0.858
SeqId_15584_9	CFHR2	rs2786105	1	197342111	C	T	0.2424	-0.1994	0.0194	1.07e-24	HYPTE	0.0043	0.0061	0.481
SeqId_15584_9	CFHR2	rs79351096	1	196949611	A	G	0.0233	-1.1847	0.0539	1.17e-103	HYPTE	-0.0057	0.0172	0.742
SeqId_15596_7	HEXIM1	rs4528619	17	45080288	C	G	0.2245	-0.0976	0.0198	8.69e-07	HYPTE	-0.0161	0.0075	0.0306
SeqId_15596_7	HEXIM1	rs12051846	17	45149520	G	A	0.2576	0.2106	0.019	2.06e-28	HYPTE	0.0218	0.0067	0.00116
SeqId_15626_223	HSPG2	rs7529220	1	21956126	T	C	0.1415	-0.1597	0.0235	1.26e-11	HYPTE	-0.026	0.0071	0.000234
SeqId_15626_223	HSPG2	rs79928839	1	21899428	T	C	0.015	-0.3357	0.068	8.07e-07	HYPTE	0.005	0.0252	0.844
SeqId_15626_223	HSPG2	rs12742444	1	21854230	T	C	0.0589	0.732	0.0345	7.09e-97	HYPTE	0.0521	0.0135	0.000113
SeqId_15626_223	HSPG2	rs6701954	1	21695683	G	T	0.457	-0.1018	0.0166	8.45e-10	HYPTE	-0.0028	0.0058	0.626
SeqId_16060_99	NID2	rs151005672	14	51879117	A	C	0.0225	-0.3467	0.0557	5.14e-10	HYPTE	-0.0149	0.0158	0.347
SeqId_16060_99	NID2	rs8003709	14	51949039	C	T	0.0225	-0.2454	0.056	1.21e-05	HYPTE	-0.0018	0.018	0.922
SeqId_16060_99	NID2	rs10137242	14	52123821	T	C	0.139	0.2136	0.024	6.37e-19	HYPTE	-0.0095	0.0082	0.25
SeqId_16060_99	NID2	rs75478143	14	51889803	C	T	0.0143	-0.4773	0.0696	7.49e-12	HYPTE	-0.0118	0.0274	0.665
SeqId_16060_99	NID2	rs10146847	14	52265555	G	T	0.2859	-0.1207	0.0184	5.38e-11	HYPTE	-0.0098	0.0062	0.116
SeqId_16060_99	NID2	rs1151580	14	52013524	T	C	0.4608	-0.5025	0.0157	1e-200	HYPTE	-0.0142	0.0058	0.0142
SeqId_16060_99	NID2	rs11620718	14	51839980	G	C	0.1441	0.1106	0.0236	2.74e-06	HYPTE	0.0101	0.008	0.205
SeqId_16060_99	NID2	rs1992139	14	52339898	A	G	0.1843	-0.1192	0.0213	2.21e-08	HYPTE	-0.003	0.0072	0.678
SeqId_16060_99	NID2	rs10151773	14	51721488	T	C	0.2167	-0.0935	0.0202	3.97e-06	HYPTE	-0.0062	0.0069	0.374
SeqId_16318_12	ACVRL1	rs112567112	12	51970488	T	C	0.041	-0.2283	0.042	5.78e-08	HYPTE	0.0115	0.0163	0.483
SeqId_16318_12	ACVRL1	rs78197611	12	51924840	T	C	0.0885	0.4967	0.0285	1.52e-66	HYPTE	-0.0298	0.0091	0.00104
SeqId_16318_12	ACVRL1	rs2293093	12	51923273	G	C	0.1116	-0.2007	0.0264	3.19e-14	HYPTE	0.0219	0.0089	0.0142
SeqId_16318_12	ACVRL1	rs17125937	12	51648416	C	T	0.0874	0.1395	0.0296	2.5e-06	HYPTE	-0.0296	0.0123	0.0159
SeqId_16318_12	ACVRL1	rs117564283	12	51906326	T	C	0.0717	0.1706	0.0325	1.56e-07	HYPTE	-0.0049	0.0138	0.721
SeqId_16594_44	FAIM	rs661711	3	139036117	T	C	0.2319	0.1029	0.0197	1.9e-07	HYPTE	0.0095	0.0074	0.199
SeqId_16594_44	FAIM	rs641320	3	138629115	A	G	0.0696	-0.7274	0.0315	1.14e-113	HYPTE	0.0313	0.0168	0.0621
SeqId_16594_44	FAIM	rs35269190	3	138579235	T	C	0.0235	-0.2334	0.0552	2.4e-05	HYPTE	0.0373	0.0124	0.00258
SeqId_16616_137	ENO3	rs238238	17	4953081	A	G	0.2926	0.3599	0.0177	2.33e-89	HYPTE	0.023	0.006	0.000121
SeqId_17210_2	TCL1A	rs6575546	14	95777496	C	G	0.3417	-0.0864	0.0173	6.47e-07	HYPTE	0.0012	0.0062	0.843
SeqId_17210_2	TCL1A	rs78986913	14	95696081	A	G	0.0456	-0.4929	0.0396	3.37e-35	HYPTE	-0.0543	0.0137	7.1e-05
SeqId_17694_32	PSME2	rs2236352	14	24141524	C	T	0.2526	0.3122	0.0186	5.72e-62	HYPTE	-0.0161	0.0063	0.0102
SeqId_17694_32	PSME2	rs7146672	14	24145152	T	G	0.0129	-0.6068	0.0723	5.86e-17	HYPTE	0.0141	0.0611	0.818
SeqId_17761_2	NUDT5	rs7099650	10	12159177	T	C	0.4897	-0.1004	0.0167	2.05e-09	HYPTE	-0.0134	0.0058	0.0213
SeqId_17766_5	NCF1	rs117446336	7	74872775	T	C	0.0631	0.2607	0.0339	1.65e-14	HYPTE	0.0335	0.0111	0.00249
SeqId_17766_5	NCF1	rs137889878	7	74451057	A	C	0.0226	-0.232	0.0561	3.55e-05	HYPTE	-0.0131	0.0111	0.237
SeqId_17766_5	NCF1	rs148581667	7	75044775	A	G	0.0552	0.7341	0.0355	1.68e-92	HYPTE	0.0293	0.0112	0.00885
SeqId_17766_5	NCF1	rs148400673	7	74645788	G	A	0.0396	-0.6693	0.042	2.97e-56	HYPTE	-0.0197	0.0127	0.119
SeqId_17766_5	NCF1	rs377258140	7	75050076	G	A	0.4149	0.2354	0.0168	3.38e-44	HYPTE	0.0295	0.0061	1.39e-06
SeqId_17766_5	NCF1	rs73137122	7	74592834	A	G	0.0583	0.328	0.0356	3.8e-20	HYPTE	0.011	0.013	0.396
SeqId_17766_5	NCF1	rs6460090	7	74721524	G	A	0.0671	-0.2744	0.0333	1.92e-16	HYPTE	0.0212	0.0134	0.112
SeqId_17819_30	FAHD1	rs3743853	16	1827557	A	G	0.1587	-0.3265	0.0223	9.9e-48	HYPTE	0.02	0.0067	0.0027
SeqId_17819_30	FAHD1	rs35979144	16	1721599	G	A	0.0268	0.2236	0.0513	1.34e-05	HYPTE	-0.034	0.0169	0.0445
SeqId_18387_7	ST13	rs138337	22	40835049	G	A	0.4676	0.2825	0.0164	5.46e-65	HYPTE	0.0207	0.0058	0.000393
SeqId_18398_1	AKR1D1	rs80147006	7	138116720	C	G	0.0219	-0.271	0.0563	1.52e-06	HYPTE	0.0248	0.026	0.339
SeqId_18398_1	AKR1D1	rs2306847	7	138113847	A	T	0.2105	-0.1869	0.0204	6.63e-20	HYPTE	0.0211	0.0072	0.00364
SeqId_19124_9	UBLCP1	rs13158921	5	159222864	T	C	0.0166	-0.4648	0.065	9.3e-13	HYPTE	0.0786	0.0231	0.000665
SeqId_19262_219	ACADVL	rs446994	17	7213534	C	A	0.4141	0.097	0.0169	9.83e-09	HYPTE	-0.0496	0.006	9.2e-17
SeqId_19557_3	KLB	rs75686472	4	39239742	T	C	0.0227	0.3868	0.0562	6.52e-12	HYPTE	-0.0177	0.0261	0.499
SeqId_19557_3	KLB	rs150023553	4	39096542	A	G	0.0194	-0.3257	0.0597	5.07e-08	HYPTE	-0.0118	0.0181	0.514
SeqId_19557_3	KLB	rs149265091	4	39549056	A	G	0.0153	0.4922	0.067	2.18e-13	HYPTE	-0.024	0.0291	0.411
SeqId_19557_3	KLB	rs62307970	4	39450155	T	A	0.023	-0.5025	0.0553	1.38e-19	HYPTE	0.0738	0.0423	0.0813
SeqId_19557_3	KLB	rs3172642	4	39499217	T	G	0.4716	0.1922	0.0165	3.26e-31	HYPTE	0.0105	0.0059	0.0759
SeqId_19557_3	KLB	rs138485834	4	39418049	A	G	0.0121	-0.3977	0.0766	2.13e-07	HYPTE	0.0189	0.0132	0.155
SeqId_19557_3	KLB	rs143913408	4	39665919	G	A	0.0102	-0.3745	0.0832	6.88e-06	HYPTE	-0.042	0.0944	0.656
SeqId_19557_3	KLB	rs2608817	4	39425581	C	T	0.379	0.5688	0.0158	1e-200	HYPTE	0.0165	0.0062	0.0074
SeqId_19557_3	KLB	rs566989794	4	39803406	A	G	0.0191	-0.3469	0.0613	1.62e-08	HYPTE	-0.0215	0.023	0.35
SeqId_19557_3	KLB	rs6531688	4	39005981	C	T	0.438	-0.1145	0.0168	9.25e-12	HYPTE	-0.0128	0.0058	0.0281
SeqId_19557_3	KLB	rs6822319	4	39546748	C	T	0.1698	-0.1888	0.0221	1.57e-17	HYPTE	-0.0114	0.008	0.158
SeqId_19557_3	KLB	rs11934321	4	39542190	T	C	0.0126	0.5747	0.0739	8.62e-15	HYPTE	0.0191	0.0129	0.138
SeqId_19557_3	KLB	rs58015370	4	39412030	T	A	0.3037	0.2415	0.018	9.11e-41	HYPTE	0.0069	0.0062	0.265
SeqId_2697_7	PF4	rs3756074	4	73982348	C	G	0.0462	-0.4554	0.0396	2.31e-30	HYPTE	-0.0323	0.0154	0.0359
SeqId_2697_7	PF4	rs1398015	4	73891519	T	C	0.0502	-0.1841	0.0379	1.22e-06	HYPTE	-0.0294	0.0106	0.00556
SeqId_3045_72	PTN	rs78999345	7	137443828	G	A	0.0269	-0.3677	0.0513	8.38e-13	HYPTE	0.0345	0.0119	0.00374
SeqId_3049_61	PRSS1	rs56092812	7	142901703	T	C	0.0786	0.1938	0.031	4.5e-10	HYPTE	-0.0377	0.0115	0.00109
SeqId_3132_1	VEGFC	rs112782083	4	176834019	C	G	0.0111	1.0771	0.0789	6.86e-42	HYPTE	0.0345	0.0125	0.00563
SeqId_3132_1	VEGFC	rs10001755	4	176811946	T	A	0.0191	-0.3502	0.0606	8.03e-09	HYPTE	-0.0394	0.028	0.16
SeqId_3363_31	CSK	rs56288642	15	74669189	T	C	0.076	0.1806	0.0313	7.91e-09	HYPTE	0.023	0.0098	0.0188
SeqId_3363_31	CSK	rs901133	15	74294952	A	G	0.1707	0.093	0.0221	2.54e-05	HYPTE	0.003	0.0078	0.699
SeqId_3363_31	CSK	rs34933034	15	74787133	A	G	0.1646	0.4891	0.0216	7.53e-110	HYPTE	0.0361	0.0086	2.96e-05
SeqId_3363_31	CSK	rs112594239	15	74575339	G	A	0.0394	-0.2198	0.0427	2.78e-07	HYPTE	-0.0723	0.028	0.00972
SeqId_3363_31	CSK	rs531266312	15	75222889	C	T	0.0146	0.3481	0.0691	4.77e-07	HYPTE	-0.02	0.017	0.239
SeqId_3435_53	FN1	rs4425076	2	215545651	A	G	0.3441	0.0892	0.0175	3.47e-07	HYPTE	0.0006	0.0061	0.927
SeqId_3435_53	FN1	rs1250258	2	215435462	C	T	0.2666	-0.2854	0.0186	2.15e-52	HYPTE	0.0255	0.0071	0.000309
SeqId_3435_53	FN1	rs147166889	2	215322190	G	A	0.0433	-0.1792	0.0404	9.14e-06	HYPTE	-0.0069	0.0116	0.555
SeqId_3484_60	AGT	rs11568055	1	230708860	T	C	0.0238	0.263	0.0544	1.36e-06	HYPTE	-0.0206	0.0111	0.0645
SeqId_3484_60	AGT	rs12032754	1	230639930	C	T	0.0714	-0.167	0.0325	2.77e-07	HYPTE	-0.0071	0.0095	0.452
SeqId_3484_60	AGT	rs2071404	1	230715194	A	C	0.1054	0.4588	0.0264	4.22e-66	HYPTE	0.0805	0.0091	8.25e-19
SeqId_3484_60	AGT	rs74563789	1	230696781	A	G	0.0159	-0.364	0.0658	3.33e-08	HYPTE	-0.031	0.0193	0.108
SeqId_3484_60	AGT	rs6657006	1	230738065	A	G	0.0625	-0.1779	0.0342	1.97e-07	HYPTE	-0.03	0.0114	0.00868
SeqId_3484_60	AGT	rs12409662	1	230741054	G	C	0.0741	0.2693	0.0317	2.4e-17	HYPTE	0.0645	0.012	7.75e-08
SeqId_3499_77	IL17B	rs6862301	5	149404127	A	C	0.2932	0.1893	0.0181	2.04e-25	HYPTE	0.0221	0.0066	0.000812
SeqId_3617_80	HGFAC	rs34491545	4	3445307	A	G	0.0223	-0.2929	0.0563	2.06e-07	HYPTE	0.0679	0.0244	0.00532
SeqId_3617_80	HGFAC	rs113157227	4	3587408	C	A	0.0231	0.2457	0.0555	9.66e-06	HYPTE	-0.02	0.0198	0.312
SeqId_3617_80	HGFAC	rs148125464	4	3078688	T	C	0.0327	-0.2035	0.0465	1.22e-05	HYPTE	0.0007	0.0179	0.97
SeqId_3617_80	HGFAC	rs145509646	4	3552388	T	C	0.0325	0.2661	0.0471	1.68e-08	HYPTE	0.0273	0.0137	0.0464
SeqId_3617_80	HGFAC	rs13137747	4	3435359	T	C	0.4146	0.281	0.0167	1.4e-62	HYPTE	-0.0148	0.0058	0.0112
SeqId_3617_80	HGFAC	rs74737633	4	3197990	G	A	0.011	-0.3972	0.079	5.12e-07	HYPTE	0.0178	0.0175	0.309
SeqId_3617_80	HGFAC	rs2857844	4	3027861	G	A	0.3878	0.1199	0.017	1.78e-12	HYPTE	0.0138	0.0061	0.0232
SeqId_3617_80	HGFAC	rs9996199	4	3073238	G	C	0.0757	0.1726	0.0313	3.49e-08	HYPTE	0.0076	0.0089	0.393
SeqId_3617_80	HGFAC	rs115767912	4	3341982	G	A	0.0141	-0.4261	0.0706	1.7e-09	HYPTE	0.0636	0.0924	0.491
SeqId_3617_80	HGFAC	rs2498323	4	3449382	A	G	0.0991	-1.3321	0.0233	1e-200	HYPTE	0.0286	0.0115	0.0131
SeqId_3617_80	HGFAC	rs2239737	4	3486789	T	C	0.205	0.1842	0.0203	1.69e-19	HYPTE	-0.0091	0.006	0.13
SeqId_3617_80	HGFAC	rs7666337	4	3489057	T	C	0.0172	0.354	0.0645	4.16e-08	HYPTE	0.0041	0.0345	0.905
SeqId_3617_80	HGFAC	rs177773	4	3659484	A	G	0.1068	-0.136	0.0269	4.5e-07	HYPTE	0.0174	0.0092	0.0585
SeqId_3858_5	ACP1	rs74426453	2	176402	C	G	0.0209	-0.4339	0.0578	6.48e-14	HYPTE	0.0083	0.0229	0.715
SeqId_3858_5	ACP1	rs76116920	2	312413	T	C	0.0125	-0.3397	0.0735	3.88e-06	HYPTE	0.0095	0.0318	0.766
SeqId_3858_5	ACP1	rs143198549	2	355375	T	C	0.019	0.4941	0.0611	6.94e-16	HYPTE	-0.0129	0.0202	0.523
SeqId_3858_5	ACP1	rs4430979	2	47208	T	G	0.3475	0.7455	0.0151	1e-200	HYPTE	-0.0193	0.0062	0.0019
SeqId_3858_5	ACP1	rs2952781	2	269819	T	C	0.0265	-0.4069	0.0512	2.07e-15	HYPTE	0.0252	0.0123	0.0414
SeqId_3858_5	ACP1	rs150785831	2	245689	A	T	0.0271	-0.4942	0.051	4.29e-22	HYPTE	0.0283	0.0174	0.105
SeqId_3858_5	ACP1	rs143570693	2	257733	G	A	0.0288	-0.5196	0.0497	1.98e-25	HYPTE	0.0361	0.0331	0.275
SeqId_3858_5	ACP1	rs116343554	2	90894	T	C	0.0321	-0.4239	0.047	2.43e-19	HYPTE	0.0036	0.0227	0.875
SeqId_3858_5	ACP1	rs75693605	2	188981	C	T	0.0251	-0.3631	0.0528	6.76e-12	HYPTE	0.0256	0.0267	0.336
SeqId_3858_5	ACP1	rs12615920	2	621273	T	C	0.1779	0.1625	0.0215	4.87e-14	HYPTE	0.0023	0.0077	0.766
SeqId_3858_5	ACP1	rs76059830	2	314597	T	C	0.0584	-0.2906	0.0355	3.38e-16	HYPTE	0.0024	0.0175	0.891
SeqId_3858_5	ACP1	rs141498428	2	194117	C	T	0.0106	0.7469	0.0812	4.78e-20	HYPTE	-0.0259	0.0179	0.147
SeqId_4187_49	PGD	rs111782199	1	10403410	T	C	0.0198	-0.9477	0.0591	5.83e-57	HYPTE	-0.0469	0.0142	0.00094
SeqId_4407_10	MST1	rs62262721	3	49731494	C	T	0.0333	0.3686	0.0461	1.5e-15	HYPTE	0.0413	0.0156	0.00817
SeqId_4407_10	MST1	rs111812549	3	49356967	T	G	0.0164	-0.6844	0.0648	7.15e-26	HYPTE	-0.0521	0.0137	0.000143
SeqId_4407_10	MST1	rs138074169	3	49953439	T	C	0.0315	0.33	0.0469	2.15e-12	HYPTE	-0.0031	0.0185	0.866
SeqId_4407_10	MST1	rs149715204	3	49504286	C	A	0.0236	0.3254	0.0548	3.09e-09	HYPTE	0.0211	0.0198	0.286
SeqId_4407_10	MST1	rs140796186	3	49234974	A	G	0.0147	0.3582	0.0683	1.58e-07	HYPTE	0.0377	0.0474	0.426
SeqId_4407_10	MST1	rs139068998	3	49630587	T	C	0.0171	0.3482	0.0641	5.64e-08	HYPTE	0.0538	0.0183	0.00324
SeqId_4407_10	MST1	rs73074821	3	49524786	G	C	0.0463	0.4045	0.0389	3.35e-25	HYPTE	-0.0227	0.0123	0.0656
SeqId_4407_10	MST1	rs2304442	3	49284594	A	T	0.1693	-0.8732	0.0198	1e-200	HYPTE	-0.0181	0.0071	0.0112
SeqId_4407_10	MST1	rs114953223	3	49242773	G	A	0.0495	-0.7477	0.037	2.08e-88	HYPTE	-0.0487	0.0144	0.000721
SeqId_4407_10	MST1	rs147026698	3	49783012	T	C	0.0288	-0.647	0.0485	4.67e-40	HYPTE	-0.025	0.0135	0.0635
SeqId_4407_10	MST1	rs11713251	3	49302574	T	A	0.0119	-0.9578	0.0761	5.83e-36	HYPTE	0.0822	0.0369	0.0259
SeqId_4407_10	MST1	rs78501564	3	50030494	T	C	0.0385	0.2726	0.0428	2.03e-10	HYPTE	0.0519	0.0146	0.000375
SeqId_4407_10	MST1	rs139928512	3	49584716	A	G	0.0162	-0.5868	0.0648	1.68e-19	HYPTE	0.0208	0.0113	0.0672
SeqId_4407_10	MST1	rs112269639	3	50148534	A	G	0.0355	0.3884	0.0448	5.01e-18	HYPTE	0.0349	0.0214	0.103
SeqId_4407_10	MST1	rs116656374	3	49375833	T	G	0.0358	0.2592	0.0446	6.52e-09	HYPTE	0.0353	0.0228	0.123
SeqId_4407_10	MST1	rs75277930	3	49712183	A	G	0.0312	0.339	0.0472	7.35e-13	HYPTE	-0.0024	0.0169	0.885
SeqId_4407_10	MST1	rs75014815	3	49569595	A	G	0.0123	0.3725	0.076	9.59e-07	HYPTE	-0.0514	0.0339	0.129
SeqId_4407_10	MST1	rs114508808	3	49314794	A	G	0.0174	0.4065	0.0625	8.4e-11	HYPTE	-0.0096	0.0244	0.695
SeqId_4407_10	MST1	rs35756704	3	49448854	A	C	0.0292	0.339	0.0498	1.08e-11	HYPTE	0.016	0.0162	0.324
SeqId_4811_33	ITIH4	rs3617	3	52799789	A	C	0.458	0.1614	0.0165	2.39e-22	HYPTE	0.0175	0.0058	0.00259
SeqId_4925_54	MMP13	rs655316	11	102961635	T	C	0.3173	0.1327	0.0177	7.41e-14	HYPTE	0.0185	0.006	0.00215
SeqId_4964_67	ERAP1	rs111430029	5	97069074	T	C	0.0218	0.4298	0.0567	3.92e-14	HYPTE	-0.0584	0.0217	0.00715
SeqId_4964_67	ERAP1	rs31012	5	97126540	G	A	0.3151	-0.2858	0.0176	2.81e-58	HYPTE	0.0083	0.0061	0.175
SeqId_4964_67	ERAP1	rs78125821	5	96638752	T	C	0.0116	-0.4247	0.0772	3.86e-08	HYPTE	-0.0072	0.0213	0.734
SeqId_4964_67	ERAP1	rs59988463	5	96461406	G	A	0.0448	0.2864	0.0399	8.14e-13	HYPTE	-0.0125	0.0092	0.174
SeqId_4964_67	ERAP1	rs56244028	5	96746121	T	G	0.0701	1.0807	0.0299	1e-200	HYPTE	-0.0188	0.0141	0.181
SeqId_4964_67	ERAP1	rs114646102	5	96922686	T	C	0.041	0.6078	0.0417	2.26e-47	HYPTE	-0.0141	0.0099	0.157
SeqId_4964_67	ERAP1	rs72774883	5	96502729	C	A	0.057	-0.2916	0.0357	3.98e-16	HYPTE	-0.004	0.025	0.874
SeqId_4964_67	ERAP1	rs115278091	5	97184973	G	C	0.0645	0.179	0.0336	1.03e-07	HYPTE	-0.0144	0.0149	0.335
SeqId_4964_67	ERAP1	rs2548223	5	96936302	A	G	0.0144	-0.7744	0.0694	1.12e-28	HYPTE	-0.0213	0.028	0.447
SeqId_4964_67	ERAP1	rs114499253	5	96873475	C	T	0.0368	-0.3239	0.0443	2.9e-13	HYPTE	0.0532	0.0175	0.00239
SeqId_4964_67	ERAP1	rs183928580	5	96618811	C	G	0.0319	0.3201	0.0474	1.51e-11	HYPTE	-0.0307	0.0216	0.154
SeqId_4964_67	ERAP1	rs26520	5	96816507	T	C	0.0649	0.3285	0.0336	2.09e-22	HYPTE	-0.0137	0.0156	0.379
SeqId_4964_67	ERAP1	rs151830	5	96722178	G	A	0.4076	0.5226	0.0158	1e-200	HYPTE	-0.0153	0.0059	0.00914
SeqId_4990_87	GP1BA	rs59419995	17	4910271	A	C	0.0857	-0.2026	0.0295	7.14e-12	HYPTE	0.021	0.0087	0.0159
SeqId_4990_87	GP1BA	rs1060431	17	4937573	A	G	0.0783	0.3686	0.0306	4.61e-33	HYPTE	-0.0279	0.0095	0.00347
SeqId_5132_71	IL27RA	rs35026308	19	14042481	C	T	0.1634	-1.0126	0.0191	1e-200	HYPTE	-0.0249	0.0073	0.000639
SeqId_5132_71	IL27RA	rs142519200	19	13582862	T	C	0.028	-0.2446	0.0503	1.19e-06	HYPTE	-0.0562	0.0226	0.0131
SeqId_5132_71	IL27RA	rs2420543	19	14415224	T	C	0.0627	-0.1572	0.034	3.86e-06	HYPTE	-0.0152	0.0116	0.191
SeqId_5132_71	IL27RA	rs12611231	19	13801088	G	A	0.1735	0.0972	0.022	1.06e-05	HYPTE	0.0142	0.0068	0.0365
SeqId_5132_71	IL27RA	rs74182215	19	14067736	T	C	0.1248	0.171	0.0251	1.07e-11	HYPTE	-0.0055	0.0088	0.529
SeqId_5132_71	IL27RA	rs12983952	19	14265434	A	C	0.2919	0.0934	0.0183	3.64e-07	HYPTE	0.0089	0.0061	0.142
SeqId_5132_71	IL27RA	rs113038409	19	13951631	G	A	0.1475	0.1681	0.0232	4.79e-13	HYPTE	-0.006	0.0098	0.541
SeqId_5132_71	IL27RA	rs76109309	19	13997376	T	C	0.0281	0.4142	0.0502	1.82e-16	HYPTE	-0.0452	0.0285	0.113
SeqId_5132_71	IL27RA	rs73001851	19	14221599	A	G	0.0343	-0.28	0.0459	1.08e-09	HYPTE	0.0023	0.0181	0.901
SeqId_5132_71	IL27RA	rs11880167	19	13866137	A	G	0.1362	-0.204	0.0239	1.91e-17	HYPTE	-0.0134	0.0069	0.0523
SeqId_5636_10	MFAP4	rs1129696	17	19578472	G	A	0.1223	-0.1481	0.0256	7.81e-09	HYPTE	-0.0097	0.0102	0.341
SeqId_5636_10	MFAP4	rs139356332	17	19385973	C	G	0.0216	-0.8669	0.0563	1.05e-52	HYPTE	-0.0603	0.0213	0.0046
SeqId_5663_18	PF4V1	rs872914	4	73852384	G	A	0.2901	0.1226	0.0183	2.11e-11	HYPTE	0.0187	0.0063	0.00316
SeqId_5682_13	VASN	rs757593	16	4391616	A	C	0.2707	-0.1339	0.0187	9.79e-13	HYPTE	0.019	0.0062	0.0023
SeqId_5682_13	VASN	rs117342100	16	4436425	T	C	0.0131	0.3839	0.0732	1.59e-07	HYPTE	-0.0309	0.0348	0.375
SeqId_5939_42	TNFSF12	rs62059804	17	7550188	A	C	0.2564	0.1809	0.019	2.14e-21	HYPTE	0.0217	0.0068	0.00133
SeqId_6461_54	APOC3	rs5141	11	116831407	T	C	0.0923	0.1989	0.0286	4.02e-12	HYPTE	0.0415	0.0086	1.57e-06
SeqId_6471_53	CFHR4	rs547308682	1	196880598	T	A	0.0119	0.6185	0.0759	4.32e-16	HYPTE	-0.0108	0.0432	0.802
SeqId_6471_53	CFHR4	rs6674110	1	196920476	A	G	0.0263	0.4454	0.0514	5.11e-18	HYPTE	-0.0113	0.0181	0.531
SeqId_6471_53	CFHR4	rs138881853	1	196940326	T	C	0.0468	0.6546	0.039	3.44e-62	HYPTE	-0.0067	0.0154	0.663
SeqId_6471_53	CFHR4	rs61820761	1	196933761	C	G	0.0624	-0.5058	0.0341	3.87e-49	HYPTE	0.0068	0.0128	0.593
SeqId_6471_53	CFHR4	rs419137	1	196727745	G	T	0.1225	0.7074	0.024	4.76e-180	HYPTE	-0.0025	0.0096	0.792
SeqId_6471_53	CFHR4	rs116827816	1	196702735	T	G	0.015	-0.3509	0.0685	3.04e-07	HYPTE	0.042	0.0862	0.626
SeqId_6471_53	CFHR4	rs77394225	1	196459713	C	T	0.0697	0.5748	0.032	1.17e-70	HYPTE	-0.0072	0.0153	0.637
SeqId_6471_53	CFHR4	rs7532441	1	196983439	A	G	0.0139	-0.5879	0.0712	1.74e-16	HYPTE	0.0289	0.0253	0.253
SeqId_6471_53	CFHR4	rs72740550	1	197373250	A	G	0.2197	-0.2082	0.02	4.24e-25	HYPTE	0.0113	0.0076	0.133
SeqId_6471_53	CFHR4	rs116272947	1	196667748	C	T	0.0236	-0.2872	0.0545	1.43e-07	HYPTE	0.0003	0.0141	0.986
SeqId_6471_53	CFHR4	rs34538561	1	196565276	G	C	0.1099	-0.7916	0.0247	1e-200	HYPTE	-0.0009	0.0087	0.92
SeqId_6471_53	CFHR4	rs141073581	1	196882135	G	A	0.0466	-0.4998	0.0393	1.12e-36	HYPTE	0.0207	0.0104	0.0463
SeqId_6471_53	CFHR4	rs112488423	1	196891872	G	A	0.0155	0.6078	0.0675	2.67e-19	HYPTE	-0.0274	0.0143	0.0548
SeqId_6471_53	CFHR4	rs114851508	1	196762472	T	C	0.0744	-0.5836	0.031	2.81e-77	HYPTE	0.0254	0.0118	0.0309
SeqId_6471_53	CFHR4	rs184080912	1	196880806	A	C	0.0299	0.6649	0.0484	1.9e-42	HYPTE	-0.0221	0.0124	0.0744
SeqId_6491_59	KLK15	rs5514	19	50824277	A	C	0.0391	-0.2488	0.0428	6.69e-09	HYPTE	0.0065	0.0264	0.805
SeqId_6491_59	KLK15	rs73048483	19	50837287	A	G	0.0651	0.3891	0.0335	7.37e-31	HYPTE	-0.0338	0.0108	0.00184
SeqId_6998_106	ASPH	rs11783343	8	61760462	T	C	0.1838	-0.1842	0.0215	1.27e-17	HYPTE	0.0008	0.0067	0.9
SeqId_6998_106	ASPH	rs16928019	8	61868705	C	T	0.046	-0.2166	0.0396	4.64e-08	HYPTE	-0.0135	0.0132	0.305
SeqId_6998_106	ASPH	rs7009295	8	61715419	C	T	0.2798	0.0833	0.0184	6.18e-06	HYPTE	0.0024	0.006	0.687
SeqId_6998_106	ASPH	rs11775077	8	61685128	A	G	0.1773	-0.3316	0.0216	3.69e-52	HYPTE	-0.0196	0.0083	0.0188
SeqId_6998_106	ASPH	rs145839398	8	61759067	T	A	0.0198	0.2644	0.0599	1.03e-05	HYPTE	0.0471	0.0186	0.0112
SeqId_7655_11	NPPB	rs141692260	1	11998134	G	A	0.0384	0.2544	0.0433	4.55e-09	HYPTE	-0.0152	0.0153	0.322
SeqId_7655_11	NPPB	rs198379	1	11855410	C	T	0.424	0.2046	0.0169	1.47e-33	HYPTE	-0.0463	0.006	1.21e-14
SeqId_7849_3	QPCT	rs2160395	2	37252719	C	T	0.3808	0.1521	0.0172	1.29e-18	HYPTE	0.0245	0.0062	7.56e-05
SeqId_7849_3	QPCT	rs4648178	2	37141223	T	C	0.0554	-0.1655	0.0364	5.68e-06	HYPTE	0.01	0.0129	0.436
SeqId_7849_3	QPCT	rs75573663	2	37345976	C	T	0.0106	-1.2178	0.0793	2.42e-52	HYPTE	-0.0597	0.0126	2.13e-06
SeqId_7849_3	QPCT	rs4670200	2	37394693	G	T	0.2184	-0.098	0.02	9.99e-07	HYPTE	-0.026	0.0071	0.000282
SeqId_7955_195	ITIH1	rs143804589	3	53269500	G	A	0.0655	0.2237	0.0335	2.48e-11	HYPTE	-0.0158	0.0169	0.35
SeqId_7955_195	ITIH1	rs36033494	3	53082835	T	C	0.4997	-0.1504	0.0166	1.5e-19	HYPTE	0.0081	0.0058	0.163
SeqId_7955_195	ITIH1	rs115986145	3	52414788	T	C	0.0307	0.3047	0.0481	2.51e-10	HYPTE	-0.0232	0.014	0.0973
SeqId_7955_195	ITIH1	rs78333235	3	53261770	A	G	0.027	-0.3277	0.0511	1.57e-10	HYPTE	0.0464	0.0191	0.0151
SeqId_8398_277	RARRES1	rs144472684	3	158574613	A	G	0.0314	-0.5428	0.0464	2.16e-31	HYPTE	-0.0189	0.0184	0.305
SeqId_8398_277	RARRES1	rs76985118	3	158541589	A	G	0.018	-0.3715	0.0623	2.53e-09	HYPTE	0.0262	0.0225	0.244
SeqId_8398_277	RARRES1	rs147672417	3	158325643	A	T	0.0192	-0.3044	0.0594	3.05e-07	HYPTE	-0.0518	0.0275	0.0596
SeqId_8398_277	RARRES1	rs16829322	3	158708267	A	G	0.2928	0.6474	0.0165	1e-200	HYPTE	0.0324	0.0063	2.82e-07
SeqId_8398_277	RARRES1	rs116209431	3	158373475	G	A	0.0206	-0.4981	0.0579	9.93e-18	HYPTE	-0.0065	0.018	0.718
SeqId_8398_277	RARRES1	rs76643952	3	158921404	C	T	0.2436	0.1213	0.0192	3.03e-10	HYPTE	0.0124	0.0067	0.0658
SeqId_8398_277	RARRES1	rs143807977	3	159192727	G	A	0.0109	0.3758	0.0806	3.14e-06	HYPTE	0.0115	0.048	0.811
SeqId_8398_277	RARRES1	rs115913941	3	158723578	A	G	0.0164	-0.5152	0.0652	3.11e-15	HYPTE	0.0247	0.0266	0.353
SeqId_8398_277	RARRES1	rs76622199	3	158947215	C	G	0.0135	0.4834	0.0724	2.55e-11	HYPTE	-0.0512	0.0426	0.23
SeqId_8476_11	CHGA	rs729940	14	92932756	T	C	0.1452	-0.3269	0.0232	2.29e-44	HYPTE	0.0191	0.0083	0.021
SeqId_8476_11	CHGA	rs9658667	14	92932705	A	G	0.0324	-0.2848	0.0472	1.65e-09	HYPTE	0.0424	0.0218	0.0517
SeqId_8786_6	FAM171B	rs12612335	2	186701929	A	T	0.183	-0.2648	0.0212	1.65e-35	HYPTE	-0.019	0.0077	0.014
SeqId_8932_1	ENTPD6	rs6138524	20	25169899	T	A	0.2084	0.1043	0.0205	3.98e-07	HYPTE	0.0082	0.0074	0.266
SeqId_8932_1	ENTPD6	rs6050446	20	25214873	A	G	0.028	-0.6129	0.05	3.48e-34	HYPTE	-0.0578	0.0194	0.00287
SeqId_8960_3	ERAP2	rs78125821	5	96638752	T	C	0.0116	0.4352	0.0772	1.76e-08	HYPTE	-0.0072	0.0213	0.734
SeqId_8960_3	ERAP2	rs72770202	5	96565725	T	C	0.058	0.3821	0.0352	2.75e-27	HYPTE	0.0042	0.0181	0.817
SeqId_8960_3	ERAP2	rs7707773	5	96572300	A	G	0.0242	-0.2565	0.0543	2.34e-06	HYPTE	0.0155	0.0148	0.292
SeqId_8960_3	ERAP2	rs6896567	5	96441847	C	G	0.2035	-0.1498	0.0206	3.51e-13	HYPTE	-0.0086	0.0067	0.194
SeqId_8960_3	ERAP2	rs469783	5	96785820	C	T	0.4272	-0.5421	0.0156	1e-200	HYPTE	-0.03	0.0058	2.43e-07
SeqId_8960_3	ERAP2	rs17087310	5	97079475	G	A	0.0139	-0.6181	0.0704	2.08e-18	HYPTE	0.0079	0.0398	0.842
SeqId_8960_3	ERAP2	rs62365715	5	96517158	A	T	0.0339	-0.3903	0.0455	1.17e-17	HYPTE	-0.0111	0.0331	0.738
SeqId_8960_3	ERAP2	rs76991933	5	96549241	A	G	0.082	-0.1444	0.0302	1.85e-06	HYPTE	0.0088	0.0118	0.456
SeqId_8960_3	ERAP2	rs148206866	5	97236843	T	C	0.0324	0.2425	0.0469	2.4e-07	HYPTE	-0.0071	0.0191	0.711
SeqId_8960_3	ERAP2	rs188219168	5	97025829	G	A	0.0502	-0.3397	0.038	5.33e-19	HYPTE	0.0385	0.0139	0.00566
SeqId_8960_3	ERAP2	rs149655691	5	97220361	T	A	0.0331	-0.2647	0.0467	1.51e-08	HYPTE	0.022	0.0239	0.356
SeqId_8960_3	ERAP2	rs155439	5	96413518	A	G	0.3331	-0.0794	0.0177	7.11e-06	HYPTE	0.0038	0.0058	0.516
SeqId_8960_3	ERAP2	rs79770466	5	97162013	A	G	0.031	-0.2441	0.0484	4.69e-07	HYPTE	0.0059	0.0162	0.715
SeqId_8960_3	ERAP2	rs13161540	5	97039967	G	A	0.2688	0.2128	0.0185	2.34e-30	HYPTE	0.0045	0.0066	0.497
SeqId_8960_3	ERAP2	rs1230362	5	96878536	A	G	0.2798	-0.3954	0.0181	1.09e-102	HYPTE	-0.0252	0.0061	3.65e-05
SeqId_8960_3	ERAP2	rs115059230	5	97142297	G	A	0.057	-0.3369	0.0354	2.3e-21	HYPTE	-0.0061	0.0146	0.675
SeqId_8960_3	ERAP2	rs113812196	5	96697185	A	G	0.0176	0.4395	0.0637	5.46e-12	HYPTE	-0.0276	0.0186	0.138
SeqId_8960_3	ERAP2	rs114055671	5	96871573	T	C	0.0136	0.512	0.0718	1.07e-12	HYPTE	0.0244	0.0212	0.25
SeqId_8960_3	ERAP2	rs111370908	5	97145221	T	C	0.0501	0.2642	0.0377	2.63e-12	HYPTE	0.0189	0.0131	0.149
SeqId_8960_3	ERAP2	rs115381752	5	96475543	A	G	0.0184	0.4076	0.0618	4.5e-11	HYPTE	0.0017	0.0159	0.916
SeqId_9017_58	LCT	rs62158786	2	136234477	A	C	0.0381	-0.2414	0.0439	3.88e-08	HYPTE	-0.003	0.0225	0.895
SeqId_9017_58	LCT	rs142855752	2	136214669	T	C	0.0111	-0.3615	0.0793	5.25e-06	HYPTE	-0.012	0.0189	0.527
SeqId_9017_58	LCT	rs80014247	2	136193174	G	T	0.0211	-0.2481	0.0573	1.49e-05	HYPTE	-0.0023	0.0271	0.931
SeqId_9017_58	LCT	rs7565491	2	136044864	T	C	0.0206	-0.5398	0.0587	4.74e-20	HYPTE	-0.0254	0.0139	0.0676
SeqId_9017_58	LCT	rs150225621	2	136273744	G	T	0.0135	-0.3966	0.0717	3.25e-08	HYPTE	-0.0072	0.0229	0.755
SeqId_9017_58	LCT	rs114440385	2	135631069	A	G	0.0455	-0.6803	0.0389	4.76e-67	HYPTE	-0.0113	0.0099	0.254
SeqId_9017_58	LCT	rs6430571	2	135382734	C	G	0.2606	-0.732	0.0164	1e-200	HYPTE	-0.0184	0.0064	0.00422
SeqId_9017_58	LCT	rs11679365	2	136096855	T	C	0.2267	0.1833	0.0197	1.68e-20	HYPTE	0.0146	0.0092	0.112
SeqId_9017_58	LCT	rs74444823	2	136288609	A	G	0.0435	-0.2959	0.041	5.78e-13	HYPTE	0.0343	0.017	0.0433
SeqId_9017_58	LCT	rs76496496	2	135985086	A	G	0.0295	-0.6434	0.049	5.87e-39	HYPTE	-0.0621	0.0235	0.00817
SeqId_9017_58	LCT	rs77204862	2	136207597	C	A	0.0256	-0.2228	0.0524	2.14e-05	HYPTE	-0.0398	0.0188	0.0339
SeqId_9017_58	LCT	rs116282589	2	136286115	T	C	0.0393	-0.2094	0.0431	1.21e-06	HYPTE	-0.0075	0.0144	0.6
SeqId_9360_33	EDIL3	rs10073371	5	83920960	C	T	0.1219	-0.1495	0.0254	4.29e-09	HYPTE	-0.0305	0.0093	0.00107
SeqId_9360_33	EDIL3	rs59704403	5	84021653	C	T	0.2487	-0.1019	0.0193	1.28e-07	HYPTE	-0.009	0.0075	0.231
SeqId_9384_17	CAMP	rs11716848	3	48337010	A	G	0.3013	0.0778	0.018	1.57e-05	HYPTE	-0.0343	0.0071	1.51e-06
SeqId_9525_1	PTK7	rs140927825	6	43082066	T	G	0.036	0.5496	0.0438	9.99e-36	HYPTE	0.0204	0.0167	0.222
SeqId_9525_1	PTK7	rs34021075	6	43132687	T	A	0.0202	-0.2551	0.0592	1.68e-05	HYPTE	-0.0267	0.0253	0.291
SeqId_9525_1	PTK7	rs2841639	6	43199840	T	C	0.0478	0.191	0.0394	1.29e-06	HYPTE	0.0093	0.0125	0.461
SeqId_9525_1	PTK7	rs11753750	6	43037267	A	G	0.0284	0.2204	0.0498	9.53e-06	HYPTE	0.0334	0.0121	0.00587
SeqId_9525_1	PTK7	rs75967707	6	43162328	C	T	0.0476	-0.17	0.0386	1.1e-05	HYPTE	-0.0206	0.0123	0.0944
SeqId_9837_60	NQO1	rs732021	16	69508575	G	C	0.123	0.1286	0.0255	4.64e-07	HYPTE	0.0246	0.0088	0.0054
SeqId_9837_60	NQO1	rs138464225	16	69714022	T	C	0.0246	0.2679	0.0537	6.17e-07	HYPTE	0.0044	0.0148	0.767
SeqId_9837_60	NQO1	rs1131341	16	69714966	A	G	0.0377	-0.5698	0.0433	3.99e-39	HYPTE	-0.0485	0.0259	0.0611
SeqId_9837_60	NQO1	rs72785073	16	69924328	A	G	0.0787	0.2153	0.031	4.2e-12	HYPTE	0.0325	0.0098	0.000884
SeqId_9837_60	NQO1	rs12596731	16	69518469	G	A	0.1962	-0.7677	0.0189	1e-200	HYPTE	-0.0219	0.0074	0.00292
SeqId_9837_60	NQO1	rs140298700	16	69533576	T	G	0.0281	0.2335	0.0503	3.58e-06	HYPTE	0.0051	0.0231	0.825
SeqId_9837_60	NQO1	rs79739961	16	69746071	A	G	0.0279	0.2145	0.0503	2.01e-05	HYPTE	-0.0238	0.0176	0.176
SeqId_13463_1	PXDN	rs10202812	2	1742696	T	A	0.2404	0.2494	0.0192	5.2e-38	MI	-0.0263	0.0115	0.0226
SeqId_13463_1	PXDN	rs1054241	2	1633876	T	C	0.403	0.1159	0.0169	7.86e-12	MI	-0.0249	0.0108	0.0215
SeqId_14675_20	EIF4B	rs146008363	12	53037514	A	T	0.0571	-0.2123	0.0358	3.19e-09	MI	0.0697	0.0168	3.47e-05
SeqId_15573_110	NCAN	rs2228603	19	19219115	T	C	0.0811	-0.452	0.0301	3.18e-50	MI	-0.0781	0.0211	0.000214
SeqId_3435_53	FN1	rs147166889	2	215322190	G	A	0.0433	-0.1792	0.0404	9.14e-06	MI	-0.0303	0.0213	0.156
SeqId_3435_53	FN1	rs1250258	2	215435462	C	T	0.2666	-0.2854	0.0186	2.15e-52	MI	0.0541	0.0129	2.79e-05
SeqId_3435_53	FN1	rs4425076	2	215545651	A	G	0.3441	0.0892	0.0175	3.47e-07	MI	-0.0234	0.0113	0.0376
SeqId_3484_60	AGT	rs6657006	1	230738065	A	G	0.0625	-0.1779	0.0342	1.97e-07	MI	-0.0829	0.0213	0.000102
SeqId_3484_60	AGT	rs12032754	1	230639930	C	T	0.0714	-0.167	0.0325	2.77e-07	MI	-0.0101	0.0174	0.56
SeqId_3484_60	AGT	rs2071404	1	230715194	A	C	0.1054	0.4588	0.0264	4.22e-66	MI	0.0411	0.0168	0.0145
SeqId_3484_60	AGT	rs12409662	1	230741054	G	C	0.0741	0.2693	0.0317	2.4e-17	MI	0.0682	0.0219	0.00183
SeqId_3484_60	AGT	rs74563789	1	230696781	A	G	0.0159	-0.364	0.0658	3.33e-08	MI	-0.0488	0.0353	0.167
SeqId_3484_60	AGT	rs11568055	1	230708860	T	C	0.0238	0.263	0.0544	1.36e-06	MI	0.0105	0.0203	0.605
SeqId_3580_25	SERPINA1	rs2896291	14	94666318	G	A	0.4395	0.0985	0.0168	4.31e-09	MI	0.0155	0.0107	0.148
SeqId_3580_25	SERPINA1	rs8004587	14	94521659	G	A	0.2077	0.1111	0.0204	5.38e-08	MI	0.0066	0.0131	0.614
SeqId_3580_25	SERPINA1	rs4900224	14	94297156	T	C	0.2414	0.1677	0.0193	5.15e-18	MI	0.0205	0.0116	0.0773
SeqId_3580_25	SERPINA1	rs28929474	14	94378610	T	C	0.0188	-1.8065	0.0576	1e-200	MI	-0.1243	0.0394	0.00162
SeqId_3580_25	SERPINA1	rs139421381	14	94459937	T	G	0.0235	-0.7402	0.0543	7.16e-42	MI	-0.037	0.0858	0.666
SeqId_3580_25	SERPINA1	rs7156903	14	94000564	T	G	0.3741	-0.1217	0.0171	1.16e-12	MI	-0.0085	0.0112	0.445
SeqId_3580_25	SERPINA1	rs1016686	14	94372903	T	C	0.2251	0.5164	0.0191	4.92e-154	MI	0.0113	0.0119	0.341
SeqId_3580_25	SERPINA1	rs146066805	14	94694328	T	C	0.0251	0.2421	0.0526	4.3e-06	MI	-0.0029	0.0511	0.956
SeqId_3796_79	ANGPTL4	rs116843064	19	8364439	A	G	0.0209	-0.5948	0.0572	3.53e-25	MI	-0.1397	0.033	2.36e-05
SeqId_3855_56	PRDX1	rs12136098	1	45970460	T	C	0.0405	-0.2202	0.042	1.62e-07	MI	0.1105	0.0328	0.00075
SeqId_3855_56	PRDX1	rs3219492	1	45330682	T	G	0.1089	-0.3041	0.0267	9.71e-30	MI	0.0186	0.0172	0.282
SeqId_3855_56	PRDX1	rs11211133	1	45525407	A	G	0.2321	0.3577	0.0195	1.28e-73	MI	-0.0321	0.0119	0.00716
SeqId_3855_56	PRDX1	rs12035107	1	45605883	C	T	0.0245	0.2881	0.0536	7.88e-08	MI	-0.0537	0.0378	0.155
SeqId_4125_52	AGER	rs28357082	6	32590399	A	G	0.2975	-0.1163	0.0181	1.3e-10	MI	0.0471	0.0124	0.000151
SeqId_4125_52	AGER	rs12529661	6	31696008	T	A	0.1353	0.109	0.0243	7.55e-06	MI	-0.0155	0.0116	0.183
SeqId_4125_52	AGER	rs2070600	6	32183666	T	C	0.0475	-0.7418	0.0384	2.8e-81	MI	0.1157	0.021	3.66e-08
SeqId_4220_39	FER	rs71592765	5	108755299	G	C	0.085	0.3679	0.0293	7.39e-36	MI	-0.0508	0.0198	0.0105
SeqId_4220_39	FER	rs75416215	5	109150336	G	A	0.0252	0.2726	0.0525	2.11e-07	MI	-0.0234	0.0579	0.686
SeqId_4220_39	FER	rs10077180	5	108896511	C	T	0.1002	-0.123	0.0277	9.03e-06	MI	0.04	0.0209	0.056
SeqId_5231_79	PCSK9	rs11206517	1	55060755	G	T	0.0374	0.2225	0.0441	4.55e-07	MI	0.0042	0.0255	0.868
SeqId_5231_79	PCSK9	rs693668	1	55055436	G	A	0.357	-0.1656	0.0172	9.42e-22	MI	-0.0628	0.0107	5.04e-09
SeqId_5231_79	PCSK9	rs11591147	1	55039974	T	G	0.0145	-1.0445	0.0687	2.39e-51	MI	-0.2706	0.0299	1.39e-19
SeqId_9335_28	PSG9	rs35953277	19	43298799	C	A	0.2177	0.2361	0.0199	3.36e-32	MI	0.031	0.0139	0.0258
SeqId_9335_28	PSG9	rs8109311	19	43262507	G	T	0.0113	-0.4176	0.0791	1.31e-07	MI	-0.0794	0.1241	0.523
SeqId_9335_28	PSG9	rs143091816	19	43344471	C	A	0.0184	0.5548	0.0617	3.24e-19	MI	0.0513	0.024	0.0327
SeqId_9335_28	PSG9	rs4802159	19	43189921	T	G	0.0593	-0.551	0.0343	4.9e-57	MI	-0.0385	0.0193	0.0457
SeqId_9335_28	PSG9	rs4430863	19	42882978	G	T	0.2664	-0.1429	0.0183	5.83e-15	MI	-0.0354	0.0121	0.00342
SeqId_9910_9	MTAP	rs1345026	9	21745757	T	C	0.3875	0.0869	0.0169	2.61e-07	MI	0.0439	0.0108	4.63e-05
SeqId_5231_79	PCSK9	rs693668	1	55055436	G	A	0.357	-0.1656	0.0172	9.42e-22	NRV	-0.0205	0.0108	0.0589
SeqId_5231_79	PCSK9	rs11591147	1	55039974	T	G	0.0145	-1.0445	0.0687	2.39e-51	NRV	-0.1386	0.0298	3.29e-06
SeqId_5231_79	PCSK9	rs11206517	1	55060755	G	T	0.0374	0.2225	0.0441	4.55e-07	NRV	-0.0164	0.0257	0.523
SeqId_11634_32	RGS10	rs61874690	10	119521299	A	G	0.1473	0.1272	0.0236	6.99e-08	PAS	-0.028	0.0146	0.0555
SeqId_11634_32	RGS10	rs61876133	10	119471617	A	G	0.0202	-0.3031	0.0586	2.35e-07	PAS	0.0708	0.0755	0.348
SeqId_12411_60	MAX	rs12435326	14	65242193	A	G	0.0303	-0.2214	0.048	4.04e-06	PAS	0.0194	0.0281	0.491
SeqId_12411_60	MAX	rs12881406	14	65189071	T	G	0.0461	-0.1902	0.0395	1.46e-06	PAS	0.041	0.0265	0.122
SeqId_12411_60	MAX	rs76154748	14	65053122	C	G	0.034	0.2365	0.0452	1.71e-07	PAS	0.0375	0.0579	0.517
SeqId_12411_60	MAX	rs4902307	14	64682509	C	A	0.4834	-0.0732	0.0165	9.71e-06	PAS	-0.0178	0.0123	0.15
SeqId_12411_60	MAX	rs78313147	14	65186168	A	G	0.1214	-0.1252	0.0255	8.83e-07	PAS	0.0026	0.0226	0.91
SeqId_12411_60	MAX	rs762810	14	65077649	A	C	0.344	-0.392	0.0167	1.74e-117	PAS	0.0411	0.0125	0.00104
SeqId_15602_43	IL6R	rs148246505	1	154030692	C	G	0.0198	-0.359	0.0597	1.96e-09	PAS	0.0301	0.034	0.376
SeqId_15602_43	IL6R	rs35619346	1	154685662	G	A	0.0173	0.3096	0.0641	1.4e-06	PAS	-0.0752	0.0539	0.163
SeqId_15602_43	IL6R	rs185109973	1	154563821	T	C	0.011	0.7918	0.0791	1.99e-23	PAS	0.0119	0.129	0.927
SeqId_15602_43	IL6R	rs147968970	1	154546773	A	G	0.0229	0.5706	0.0551	5.43e-25	PAS	0.0162	0.0851	0.849
SeqId_15602_43	IL6R	rs192306829	1	154012759	C	A	0.0143	-0.3603	0.07	2.76e-07	PAS	-0.0933	0.0414	0.0242
SeqId_15602_43	IL6R	rs12059682	1	154607109	C	T	0.2074	-0.3486	0.0198	1.22e-67	PAS	-0.0119	0.0151	0.43
SeqId_15602_43	IL6R	rs114445392	1	154465667	T	C	0.0155	0.6154	0.066	1.37e-20	PAS	-0.0661	0.0338	0.0503
SeqId_15602_43	IL6R	rs115178836	1	154039148	A	C	0.0119	-0.5096	0.0753	1.46e-11	PAS	0.0329	0.0449	0.464
SeqId_15602_43	IL6R	rs6688376	1	154353890	T	C	0.299	-0.1962	0.0182	6.82e-27	PAS	0.0011	0.013	0.935
SeqId_15602_43	IL6R	rs35138279	1	153972118	T	C	0.14	0.1558	0.0239	6.94e-11	PAS	-0.0115	0.0169	0.499
SeqId_15602_43	IL6R	rs6426934	1	154783160	T	C	0.219	-0.1	0.0202	7.15e-07	PAS	0.0016	0.0155	0.919
SeqId_15602_43	IL6R	rs11265611	1	154422649	G	A	0.3955	-0.7658	0.0144	1e-200	PAS	0.0331	0.0124	0.00746
SeqId_15602_43	IL6R	rs111303174	1	154705503	A	C	0.0294	-0.252	0.0491	2.93e-07	PAS	-0.022	0.0604	0.716
SeqId_15602_43	IL6R	rs116141616	1	154443593	A	G	0.0241	-0.5712	0.0541	7.24e-26	PAS	0.0515	0.0676	0.446
SeqId_15602_43	IL6R	rs77801962	1	154594456	C	T	0.0263	0.4472	0.0516	5.7e-18	PAS	-0.099	0.0345	0.00416
SeqId_15602_43	IL6R	rs75213163	1	154121161	T	C	0.0103	0.6484	0.0827	5.09e-15	PAS	-0.0806	0.0541	0.136
SeqId_3054_3	HP	rs9938506	16	72218853	G	A	0.3268	-0.339	0.0173	1.98e-83	PAS	0.0457	0.0129	0.000392
SeqId_3054_3	HP	rs17677544	16	72494208	G	C	0.0285	-0.2795	0.0499	2.21e-08	PAS	0.0264	0.0615	0.668
SeqId_3054_3	HP	rs11648003	16	72018449	G	A	0.2283	-0.5836	0.0186	1e-200	PAS	0.0339	0.0147	0.021
SeqId_3054_3	HP	rs116992380	16	71990440	C	T	0.0245	0.5118	0.0535	1.54e-21	PAS	-0.0474	0.0403	0.24
SeqId_3054_3	HP	rs72799852	16	71640502	A	T	0.0205	-0.3049	0.0578	1.37e-07	PAS	-0.006	0.0513	0.906
SeqId_3054_3	HP	rs193171323	16	72437015	G	A	0.0155	0.4497	0.0669	1.89e-11	PAS	-0.0338	0.0495	0.495
SeqId_3054_3	HP	rs117551795	16	72323240	C	T	0.015	0.3114	0.0682	4.99e-06	PAS	0.0305	0.0718	0.67
SeqId_3054_3	HP	rs7202323	16	72183214	G	T	0.2378	0.4036	0.0189	1.17e-97	PAS	0.0082	0.0153	0.593
SeqId_3054_3	HP	rs12597418	16	71821317	A	G	0.3465	-0.2162	0.0174	6.71e-35	PAS	0.0369	0.0127	0.00366
SeqId_3054_3	HP	rs76108702	16	72190405	G	A	0.0226	0.5062	0.0555	8.93e-20	PAS	-0.0337	0.0446	0.45
SeqId_3054_3	HP	rs139557604	16	72147072	T	C	0.0101	0.4049	0.0832	1.14e-06	PAS	0.1809	0.2214	0.414
SeqId_3054_3	HP	rs147505098	16	71933983	A	G	0.0191	0.6084	0.06	5.65e-24	PAS	-0.0988	0.036	0.00609
SeqId_3054_3	HP	rs74436361	16	71945809	G	C	0.0129	0.5807	0.0735	3.33e-15	PAS	-0.1043	0.0581	0.0726
SeqId_3054_3	HP	rs2336439	16	72361731	G	A	0.0221	-0.3217	0.0564	1.22e-08	PAS	-0.0214	0.0469	0.649
SeqId_3175_51	ADAMTS13	rs72779210	9	133434600	T	C	0.035	0.7896	0.0448	3.92e-68	PAS	-0.1159	0.0255	5.66e-06
SeqId_3175_51	ADAMTS13	rs28503755	9	133430770	G	C	0.1031	0.1602	0.0273	4.5e-09	PAS	0.021	0.0193	0.278
SeqId_3175_51	ADAMTS13	rs28650090	9	133487268	G	T	0.3754	-0.1546	0.0172	2.56e-19	PAS	-0.0117	0.0123	0.343
SeqId_3175_51	ADAMTS13	rs33919837	9	133403828	T	G	0.0912	-0.8528	0.0272	1e-200	PAS	0.0719	0.0249	0.00388
SeqId_3186_2	C2	rs73402240	6	31425616	T	C	0.0405	-0.325	0.0413	4.18e-15	PAS	-0.0103	0.0562	0.855
SeqId_3186_2	C2	rs4151664	6	31953096	T	C	0.0568	0.1931	0.0361	8.95e-08	PAS	-0.0025	0.0393	0.949
SeqId_3186_2	C2	rs1800628	6	31579073	A	G	0.1105	0.3541	0.0264	1.69e-40	PAS	0.1527	0.0206	1.44e-13
SeqId_3186_2	C2	rs150084830	6	32160597	T	C	0.0126	-0.3458	0.0741	3.14e-06	PAS	0.056	0.0706	0.428
SeqId_3186_2	C2	rs6450	6	32039020	A	G	0.0254	0.3323	0.0527	3.11e-10	PAS	0.0302	0.0394	0.444
SeqId_3186_2	C2	rs403569	6	31957103	A	G	0.093	-0.1816	0.0285	1.92e-10	PAS	-0.0326	0.0248	0.188
SeqId_3186_2	C2	rs140774570	6	31459979	T	C	0.0307	-0.5106	0.0483	6.34e-26	PAS	-0.0698	0.035	0.0461
SeqId_3796_79	ANGPTL4	rs116843064	19	8364439	A	G	0.0209	-0.5948	0.0572	3.53e-25	PAS	-0.1585	0.0391	5.09e-05
SeqId_4209_60	VTA1	rs138775496	6	142261408	A	G	0.0168	0.292	0.0649	6.87e-06	PAS	-0.0391	0.0407	0.337
SeqId_4209_60	VTA1	rs225628	6	142151799	C	T	0.4743	-0.2664	0.0165	1.19e-57	PAS	-0.0428	0.0127	0.000724
SeqId_4209_60	VTA1	rs6934694	6	142555143	G	A	0.1248	-0.1142	0.025	4.76e-06	PAS	-0.0204	0.0212	0.336
SeqId_4209_60	VTA1	rs74908958	6	142332905	T	C	0.0438	0.2004	0.0399	5.33e-07	PAS	0.0124	0.0232	0.594
SeqId_4209_60	VTA1	rs12189801	6	142320469	C	T	0.1569	-0.25	0.023	2.6e-27	PAS	-0.0147	0.0173	0.394
SeqId_4209_60	VTA1	rs62431024	6	141822603	G	C	0.0227	-0.2451	0.0555	1e-05	PAS	-0.006	0.0606	0.921
SeqId_4496_60	MMP12	rs7126801	11	103331113	G	A	0.3444	-0.1418	0.0173	2.96e-16	PAS	0.0086	0.0132	0.514
SeqId_4496_60	MMP12	rs55701929	11	102530680	C	A	0.0214	-0.2991	0.0569	1.49e-07	PAS	-0.0414	0.0518	0.425
SeqId_4496_60	MMP12	rs12288698	11	102916721	C	T	0.1671	0.2884	0.022	1.15e-38	PAS	-0.0184	0.0157	0.241
SeqId_4496_60	MMP12	rs117698348	11	102927698	G	A	0.0664	0.2254	0.0332	1.29e-11	PAS	-0.0597	0.024	0.0128
SeqId_4496_60	MMP12	rs114176245	11	102848803	T	C	0.1307	-0.7429	0.0231	1e-200	PAS	0.0773	0.0158	1.01e-06
SeqId_4496_60	MMP12	rs116936690	11	102655430	T	C	0.0724	-0.2053	0.032	1.51e-10	PAS	0.0262	0.0303	0.388
SeqId_4496_60	MMP12	rs116888435	11	103120787	G	A	0.0181	-0.3077	0.0622	7.67e-07	PAS	-0.1212	0.0659	0.0659
SeqId_4496_60	MMP12	rs1711408	11	102620207	G	T	0.0919	0.1254	0.0288	1.34e-05	PAS	-0.0104	0.0235	0.659
SeqId_4925_54	MMP13	rs655316	11	102961635	T	C	0.3173	0.1327	0.0177	7.41e-14	PAS	0.0437	0.0128	0.000647
SeqId_5231_79	PCSK9	rs693668	1	55055436	G	A	0.357	-0.1656	0.0172	9.42e-22	PAS	-0.0165	0.0124	0.185
SeqId_5231_79	PCSK9	rs11591147	1	55039974	T	G	0.0145	-1.0445	0.0687	2.39e-51	PAS	-0.1405	0.0344	4.46e-05
SeqId_5231_79	PCSK9	rs11206517	1	55060755	G	T	0.0374	0.2225	0.0441	4.55e-07	PAS	-0.0195	0.0294	0.508
SeqId_6527_1	TRIL	rs318111	7	29048189	C	T	0.3249	-0.0857	0.0177	1.36e-06	PAS	-0.0367	0.0132	0.00526
SeqId_6527_1	TRIL	rs740250	7	28957328	T	C	0.1278	0.2995	0.0247	1.64e-33	PAS	0.0351	0.0149	0.0183
SeqId_7161_25	H6PD	rs77585961	1	9151409	T	C	0.0486	0.2741	0.0383	8.93e-13	PAS	-0.0563	0.0324	0.0817
SeqId_7161_25	H6PD	rs6577546	1	8978963	G	A	0.2627	-0.0829	0.0189	1.14e-05	PAS	-0.0186	0.0142	0.189
SeqId_7161_25	H6PD	rs189842794	1	9292749	T	G	0.1365	-0.3742	0.0239	2.2e-54	PAS	0.0383	0.0164	0.0195
SeqId_7161_25	H6PD	rs4141449	1	9187260	C	A	0.2672	-0.2312	0.0187	1.17e-34	PAS	0.0187	0.0146	0.202
SeqId_7161_25	H6PD	rs34603401	1	9245386	C	A	0.1528	0.7129	0.0214	1e-200	PAS	-0.0407	0.0184	0.0271
SeqId_7161_25	H6PD	rs9442584	1	9424619	A	T	0.2431	-0.0972	0.0194	5.46e-07	PAS	0.0145	0.0128	0.256
SeqId_7161_25	H6PD	rs75213162	1	9242784	T	C	0.0124	-0.3894	0.0751	2.22e-07	PAS	0.135	0.0453	0.00286
SeqId_7905_30	HP	rs17677544	16	72494208	G	C	0.0285	-0.2362	0.0499	2.3e-06	PAS	0.0264	0.0615	0.668
SeqId_7905_30	HP	rs212177	16	72544485	C	A	0.0173	-0.2783	0.0632	1.09e-05	PAS	0.0624	0.0732	0.394
SeqId_7905_30	HP	rs2336439	16	72361731	G	A	0.0221	-0.2785	0.0564	8.16e-07	PAS	-0.0214	0.0469	0.649
SeqId_7905_30	HP	rs34042070	16	72067626	G	C	0.1971	-0.5479	0.0198	7.53e-160	PAS	0.0339	0.0154	0.0283
SeqId_7905_30	HP	rs4788808	16	71581710	T	C	0.4966	-0.213	0.0166	3e-37	PAS	0.0265	0.0125	0.0336
SeqId_7905_30	HP	rs72791130	16	72221639	A	G	0.0193	-0.3144	0.061	2.67e-07	PAS	-0.141	0.0834	0.0908
SeqId_7905_30	HP	rs147505098	16	71933983	A	G	0.0191	0.4862	0.0602	7.67e-16	PAS	-0.0988	0.036	0.00609
SeqId_7905_30	HP	rs144820181	16	71987328	G	C	0.0307	0.4249	0.0484	2.12e-18	PAS	-0.0547	0.0351	0.119
SeqId_7905_30	HP	rs151009137	16	72492815	A	G	0.0114	0.462	0.0786	4.25e-09	PAS	-0.13	0.063	0.039
SeqId_7905_30	HP	rs7202323	16	72183214	G	T	0.2378	0.3308	0.0191	1.34e-65	PAS	0.0082	0.0153	0.593
SeqId_9910_9	MTAP	rs1345026	9	21745757	T	C	0.3875	0.0869	0.0169	2.61e-07	PAS	0.0566	0.0125	5.96e-06
SeqId_13552_7	SWAP70	rs56409115	11	10031574	G	C	0.0699	-0.2274	0.0325	2.83e-12	STR	0.0471	0.0205	0.0213
SeqId_13552_7	SWAP70	rs77251037	11	9240786	T	C	0.1167	-0.1229	0.0261	2.51e-06	STR	0.0172	0.0154	0.266
SeqId_13552_7	SWAP70	rs4243951	11	9834977	A	G	0.2322	0.138	0.0195	1.57e-12	STR	-0.0206	0.0124	0.0967
SeqId_13552_7	SWAP70	rs142089190	11	10110904	G	A	0.0143	0.3079	0.0701	1.13e-05	STR	0.01	0.0389	0.798
SeqId_13552_7	SWAP70	rs12360569	11	10095888	A	G	0.0802	-0.2027	0.0306	3.53e-11	STR	0.0017	0.015	0.908
SeqId_13552_7	SWAP70	rs436637	11	9729210	A	T	0.3404	0.5748	0.0161	1e-200	STR	-0.0343	0.0109	0.00159
SeqId_13552_7	SWAP70	rs35103525	11	9784299	A	G	0.0195	-0.3633	0.0599	1.41e-09	STR	0.0346	0.0343	0.312
SeqId_13552_7	SWAP70	rs77427706	11	9373673	A	C	0.0165	0.3599	0.0652	3.52e-08	STR	-0.0178	0.037	0.63
SeqId_4496_60	MMP12	rs116888435	11	103120787	G	A	0.0181	-0.3077	0.0622	7.67e-07	STR	-0.044	0.0516	0.393
SeqId_4496_60	MMP12	rs1711408	11	102620207	G	T	0.0919	0.1254	0.0288	1.34e-05	STR	0.0031	0.0183	0.867
SeqId_4496_60	MMP12	rs55701929	11	102530680	C	A	0.0214	-0.2991	0.0569	1.49e-07	STR	-0.0708	0.0407	0.0818
SeqId_4496_60	MMP12	rs12288698	11	102916721	C	T	0.1671	0.2884	0.022	1.15e-38	STR	-0.0295	0.0122	0.0159
SeqId_4496_60	MMP12	rs114176245	11	102848803	T	C	0.1307	-0.7429	0.0231	1e-200	STR	0.0452	0.0125	0.000289
SeqId_4496_60	MMP12	rs116936690	11	102655430	T	C	0.0724	-0.2053	0.032	1.51e-10	STR	0.0091	0.0238	0.701
SeqId_4496_60	MMP12	rs7126801	11	103331113	G	A	0.3444	-0.1418	0.0173	2.96e-16	STR	0.0124	0.0104	0.232
SeqId_4496_60	MMP12	rs117698348	11	102927698	G	A	0.0664	0.2254	0.0332	1.29e-11	STR	-0.0549	0.019	0.00382
SeqId_10070_22	PLCG2	rs1071644	16	81937798	T	C	0.4724	-0.1654	0.0166	3.81e-23	VTE	-0.0418	0.0106	7.71e-05
SeqId_10070_22	PLCG2	rs9944338	16	81782146	A	G	0.184	-0.1646	0.0213	1.41e-14	VTE	-0.031	0.0143	0.0306
SeqId_10070_22	PLCG2	rs62045706	16	81851810	A	G	0.2044	0.28	0.0202	5.91e-43	VTE	0.0537	0.0127	2.54e-05
SeqId_15343_337	KNG1	rs5030062	3	186736391	C	A	0.3768	0.3134	0.0166	2.42e-77	VTE	0.0556	0.011	4.46e-07
SeqId_15343_337	KNG1	rs140645146	3	186714803	T	C	0.0148	-0.3171	0.068	3.15e-06	VTE	-0.0198	0.0533	0.71
SeqId_15343_337	KNG1	rs1846899	3	186755027	T	C	0.1173	-0.2424	0.0258	6.65e-21	VTE	0.0024	0.0155	0.88
SeqId_15343_337	KNG1	rs77188638	3	186693415	A	G	0.0304	0.4936	0.0476	4.68e-25	VTE	0.0253	0.0445	0.57
SeqId_15526_33	GSS	rs150681957	20	35074548	G	A	0.021	0.2632	0.058	5.8e-06	VTE	0.0865	0.0304	0.00436
SeqId_15526_33	GSS	rs6059908	20	34544355	T	C	0.1869	0.1481	0.0211	2.4e-12	VTE	-0.0113	0.016	0.48
SeqId_15526_33	GSS	rs6088642	20	34895383	G	T	0.3757	-0.4384	0.0162	1.13e-153	VTE	-0.051	0.0108	2.36e-06
SeqId_15526_33	GSS	rs183022593	20	34982742	C	A	0.0145	0.3019	0.0697	1.52e-05	VTE	0.043	0.049	0.381
SeqId_15615_8	LILRB3	rs406231	19	54247206	G	T	0.3359	0.3787	0.0172	1.95e-104	VTE	0.0245	0.0112	0.0293
SeqId_15615_8	LILRB3	rs8102662	19	54339958	A	G	0.4234	0.0769	0.0169	5.27e-06	VTE	0.0002	0.0106	0.984
SeqId_15615_8	LILRB3	rs113763631	19	54150404	C	G	0.013	0.6255	0.0727	9.57e-18	VTE	0.0235	0.0738	0.75
SeqId_15615_8	LILRB3	rs254277	19	54121164	G	A	0.0159	0.2828	0.066	1.87e-05	VTE	-0.0081	0.0232	0.726
SeqId_15615_8	LILRB3	rs3848616	19	54282847	G	A	0.2101	-0.2884	0.0202	1.36e-45	VTE	0.0007	0.0136	0.959
SeqId_15615_8	LILRB3	rs1205318	19	54330126	T	C	0.2866	0.0803	0.0182	1.07e-05	VTE	0.0196	0.0129	0.128
SeqId_15615_8	LILRB3	rs1050527	19	54173473	T	G	0.1182	-0.1962	0.0256	2.14e-14	VTE	-0.0189	0.0182	0.3
SeqId_15615_8	LILRB3	rs1802057	19	54250725	C	T	0.022	-0.4261	0.0566	6.08e-14	VTE	-0.1376	0.0983	0.162
SeqId_17224_12	OGN	rs10821000	9	92677145	G	A	0.274	-0.1519	0.0184	1.54e-16	VTE	-0.0026	0.0122	0.832
SeqId_17224_12	OGN	rs16908102	9	92034758	C	T	0.0515	0.3002	0.0377	1.83e-15	VTE	-0.0287	0.0215	0.181
SeqId_17224_12	OGN	rs10046898	9	92176794	T	C	0.3673	0.5088	0.0161	1e-200	VTE	-0.0405	0.0116	0.000463
SeqId_17224_12	OGN	rs79959995	9	92499685	G	C	0.0137	0.3877	0.0708	4.51e-08	VTE	-0.0399	0.0838	0.634
SeqId_17224_12	OGN	rs145891069	9	92741928	C	T	0.0187	-0.2824	0.0612	4.05e-06	VTE	-0.0125	0.0687	0.855
SeqId_17224_12	OGN	rs111793708	9	92563322	C	T	0.0439	-0.1854	0.0405	4.7e-06	VTE	0.0467	0.0325	0.15
SeqId_17224_12	OGN	rs187535509	9	91990386	A	T	0.0665	0.1964	0.0334	4.28e-09	VTE	0.0064	0.0298	0.829
SeqId_17224_12	OGN	rs12006256	9	92055313	A	G	0.012	0.3936	0.0759	2.21e-07	VTE	0.1255	0.0809	0.121
SeqId_17224_12	OGN	rs145522966	9	92422273	T	C	0.0303	-0.2343	0.0487	1.51e-06	VTE	0.0016	0.0349	0.963
SeqId_19154_41	SERPINE2	rs12478673	2	223784823	C	A	0.036	-0.2605	0.0444	4.44e-09	VTE	0.0035	0.0278	0.9
SeqId_19154_41	SERPINE2	rs4674835	2	223989076	A	T	0.3128	-0.2135	0.0178	6.57e-33	VTE	0.0251	0.0113	0.0261
SeqId_19154_41	SERPINE2	rs141199194	2	223789699	A	G	0.0302	-0.3117	0.0488	1.76e-10	VTE	-0.0032	0.0677	0.963
SeqId_19154_41	SERPINE2	rs114982910	2	224063307	T	C	0.0324	0.2479	0.0471	1.43e-07	VTE	-0.0294	0.0397	0.46
SeqId_19154_41	SERPINE2	rs13412535	2	224010157	A	G	0.2348	-0.9268	0.0162	1e-200	VTE	0.0571	0.0131	1.28e-05
SeqId_19154_41	SERPINE2	rs115969417	2	224193279	C	G	0.058	-0.2387	0.0351	1.17e-11	VTE	0.029	0.0246	0.239
SeqId_19154_41	SERPINE2	rs142948546	2	223943779	C	A	0.0104	0.4624	0.0818	1.61e-08	VTE	-0.1103	0.1086	0.31
SeqId_19154_41	SERPINE2	rs187436386	2	223779796	T	C	0.0108	-0.3894	0.0808	1.47e-06	VTE	0.0992	0.1253	0.428
SeqId_19154_41	SERPINE2	rs77033874	2	224170096	T	C	0.0195	-0.2997	0.0594	4.67e-07	VTE	0.011	0.043	0.798
SeqId_19154_41	SERPINE2	rs34439826	2	224164071	A	C	0.1216	0.1889	0.0253	8.87e-14	VTE	-0.0048	0.0176	0.784
SeqId_19154_41	SERPINE2	rs893359	2	224072155	A	C	0.0752	0.1457	0.0314	3.43e-06	VTE	-0.0227	0.0157	0.149
SeqId_19558_10	LRP4	rs2306029	11	46871557	T	C	0.4502	0.4596	0.0161	9.97e-171	VTE	0.0721	0.0107	1.47e-11
SeqId_19558_10	LRP4	rs111458546	11	47225297	C	T	0.0195	0.3245	0.0598	6.05e-08	VTE	0.1233	0.0438	0.00484
SeqId_19558_10	LRP4	rs78271057	11	46466842	G	T	0.0139	0.3743	0.0703	1.05e-07	VTE	-0.087	0.0507	0.0861
SeqId_19558_10	LRP4	rs141348433	11	46755515	C	A	0.0108	0.373	0.0808	3.97e-06	VTE	-0.1492	0.0936	0.111
SeqId_19558_10	LRP4	rs11570034	11	47354338	G	A	0.0306	-0.254	0.0476	9.96e-08	VTE	-0.0665	0.0275	0.0156
SeqId_19631_13	KNG1	rs5030062	3	186736391	C	A	0.3768	0.1933	0.0169	4.41e-30	VTE	0.0556	0.011	4.46e-07
SeqId_19631_13	KNG1	rs77188638	3	186693415	A	G	0.0304	0.3439	0.0477	6.51e-13	VTE	0.0253	0.0445	0.57
SeqId_19631_13	KNG1	rs1846899	3	186755027	T	C	0.1173	-0.1243	0.0259	1.6e-06	VTE	0.0024	0.0155	0.88
SeqId_2190_55	F11	rs28697915	4	186259279	G	T	0.3395	0.1092	0.0177	6.83e-10	VTE	0.0178	0.0133	0.183
SeqId_2190_55	F11	rs114742882	4	186170789	C	A	0.0192	-0.3153	0.0607	2.11e-07	VTE	-0.135	0.0487	0.00556
SeqId_2190_55	F11	rs62350309	4	186356512	G	A	0.0542	-0.2345	0.037	2.51e-10	VTE	-0.1735	0.0181	1.15e-21
SeqId_2190_55	F11	rs2289252	4	186286227	T	C	0.4108	0.4186	0.0163	1.66e-139	VTE	0.1914	0.0106	2.17e-73
SeqId_2190_55	F11	rs72646257	4	186196847	G	A	0.018	-0.4327	0.0631	7.39e-12	VTE	-0.2145	0.0405	1.21e-07
SeqId_2190_55	F11	rs75061705	4	186399882	G	A	0.1652	-0.1012	0.0222	5.5e-06	VTE	-0.0239	0.0147	0.104
SeqId_2190_55	F11	rs6818689	4	186292187	A	G	0.015	-0.3631	0.068	9.43e-08	VTE	-0.2168	0.0346	3.54e-10
SeqId_2961_1	PROC	rs1799809	2	127418299	G	A	0.4305	-0.2312	0.0167	5.25e-43	VTE	0.0562	0.011	2.93e-07
SeqId_3029_52	CD209	rs4804805	19	7751660	G	A	0.295	-0.0875	0.0182	1.56e-06	VTE	-0.0249	0.0118	0.0352
SeqId_3029_52	CD209	rs118072531	19	7790698	C	A	0.0336	0.2072	0.046	6.89e-06	VTE	0.0346	0.0329	0.294
SeqId_3029_52	CD209	rs2335525	19	7720827	G	A	0.2507	-0.3997	0.0185	6.09e-100	VTE	-0.0415	0.0122	0.000634
SeqId_3029_52	CD209	rs72996468	19	7678935	G	A	0.1291	-0.1145	0.0247	3.7e-06	VTE	0.0007	0.0153	0.965
SeqId_3029_52	CD209	rs735240	19	7748450	A	G	0.4463	0.207	0.0164	2.72e-36	VTE	0.0255	0.0108	0.0185
SeqId_3029_52	CD209	rs1045997	19	7769096	T	C	0.1632	-0.1133	0.0228	6.64e-07	VTE	-0.0019	0.0144	0.893
SeqId_3029_52	CD209	rs55954306	19	7647275	T	C	0.1441	0.1025	0.0235	1.3e-05	VTE	-0.0097	0.0148	0.513
SeqId_3194_36	GP6	rs148656985	19	55034294	C	T	0.0331	-0.3115	0.0462	1.6e-11	VTE	-0.0649	0.0256	0.0113
SeqId_3194_36	GP6	rs1671169	19	55062265	A	G	0.2527	0.3822	0.0185	1.41e-92	VTE	0.0109	0.0123	0.378
SeqId_3194_36	GP6	rs604216	19	55112438	T	C	0.2879	0.1007	0.0182	3.41e-08	VTE	-0.0022	0.0117	0.853
SeqId_3194_36	GP6	rs7248028	19	55189474	C	T	0.2415	0.1069	0.0196	4.88e-08	VTE	0.0178	0.0122	0.145
SeqId_3194_36	GP6	rs11881907	19	55007769	T	A	0.114	0.4303	0.0258	3.29e-61	VTE	0.0195	0.0177	0.271
SeqId_3194_36	GP6	rs1671226	19	54991478	C	G	0.2154	-0.7437	0.0183	1e-200	VTE	-0.0299	0.0143	0.0361
SeqId_3194_36	GP6	rs2365586	19	54958916	A	G	0.1623	0.1309	0.0223	4.55e-09	VTE	-0.0114	0.0137	0.403
SeqId_5703_26	OLFM1	rs10858287	9	134861663	G	C	0.0897	0.1498	0.0293	3.26e-07	VTE	0.0268	0.0208	0.197
SeqId_5703_26	OLFM1	rs57136797	9	134860694	T	A	0.1433	-0.175	0.0237	1.55e-13	VTE	-0.0446	0.0138	0.0012
SeqId_5703_26	OLFM1	rs10858334	9	135097939	G	C	0.1412	0.199	0.0237	5.8e-17	VTE	0.0281	0.0197	0.154
SeqId_6451_64	ASPN	rs10992479	9	92816209	T	G	0.0277	-0.3311	0.05	3.92e-11	VTE	0.0027	0.0204	0.893
SeqId_6451_64	ASPN	rs150917704	9	92087951	T	C	0.0231	0.3342	0.0544	8.68e-10	VTE	0.0185	0.0319	0.563
SeqId_6451_64	ASPN	rs144013544	9	92758415	A	G	0.0204	0.3404	0.0585	6.09e-09	VTE	-0.0383	0.0459	0.404
SeqId_6451_64	ASPN	rs72750457	9	92280183	A	C	0.0402	0.4461	0.0422	5.86e-26	VTE	0.0502	0.0369	0.174
SeqId_6451_64	ASPN	rs11788534	9	92146655	G	A	0.3417	-0.1273	0.0175	4.04e-13	VTE	-0.0136	0.0108	0.207
SeqId_6451_64	ASPN	rs2761681	9	92424655	G	A	0.3264	-0.5109	0.0166	6.13e-196	VTE	-0.0504	0.0118	2.07e-05
SeqId_6451_64	ASPN	rs112624881	9	92090167	C	G	0.0272	0.2195	0.0506	1.49e-05	VTE	0.0466	0.0435	0.284
SeqId_6451_64	ASPN	rs117394115	9	92942114	A	C	0.0631	-0.1722	0.0342	5.11e-07	VTE	-0.0052	0.0249	0.834
SeqId_6451_64	ASPN	rs144601499	9	92881763	T	C	0.0379	0.1994	0.0436	4.97e-06	VTE	-0.0034	0.0295	0.909
SeqId_6491_59	KLK15	rs73048483	19	50837287	A	G	0.0651	0.3891	0.0335	7.37e-31	VTE	-0.0848	0.0202	2.63e-05
SeqId_6491_59	KLK15	rs5514	19	50824277	A	C	0.0391	-0.2488	0.0428	6.69e-09	VTE	-0.0578	0.0478	0.226
SeqId_7875_86	PLEK	rs140667997	2	68319003	C	A	0.0146	-0.344	0.0694	7.31e-07	VTE	0.0831	0.0755	0.271
SeqId_7875_86	PLEK	rs1867312	2	68392849	C	A	0.4324	-0.4435	0.0161	3.92e-159	VTE	0.0487	0.0106	4.5e-06
SeqId_7875_86	PLEK	rs78467914	2	68302710	G	A	0.0774	0.1584	0.0312	3.81e-07	VTE	-0.012	0.0188	0.523
SeqId_7875_86	PLEK	rs139725172	2	68056046	C	T	0.0132	-0.3335	0.0734	5.63e-06	VTE	-0.0597	0.0819	0.466
SeqId_7875_86	PLEK	rs10496166	2	68836777	A	G	0.1524	-0.1103	0.0231	1.76e-06	VTE	0.0198	0.0142	0.163
SeqId_7875_86	PLEK	rs36010570	2	68453162	C	G	0.0576	-0.2575	0.0359	7.83e-13	VTE	0.087	0.0276	0.00164
SeqId_9294_45	MFAP2	rs761422	1	16975285	G	A	0.4766	0.3919	0.0159	1.42e-128	VTE	0.0287	0.0108	0.00779
SeqId_9294_45	MFAP2	rs148112653	1	17072554	G	T	0.0135	-0.4598	0.072	1.8e-10	VTE	-0.004	0.0931	0.966
SeqId_9294_45	MFAP2	rs11585710	1	16949728	T	C	0.1753	0.1265	0.0219	7.39e-09	VTE	0.0404	0.0131	0.0021
SeqId_9294_45	MFAP2	rs978528	1	17023303	C	T	0.0961	-0.1618	0.0281	9.34e-09	VTE	-0.0111	0.0158	0.482
SeqId_9294_45	MFAP2	rs12132949	1	17132831	A	C	0.0849	0.1361	0.0297	4.54e-06	VTE	-0.004	0.0227	0.859
SeqId_9294_45	MFAP2	rs116308950	1	17117119	A	G	0.0368	-0.2466	0.044	2.18e-08	VTE	-0.0193	0.0328	0.557
SeqId_9815_5	ARHGAP1	rs11038977	11	46712834	T	C	0.1312	-0.1044	0.0246	2.21e-05	VTE	0.1081	0.0126	9.86e-18
SeqId_12703_6	NEK7	rs12079181	1	198347292	T	C	0.1043	0.1342	0.0269	6.31e-07	VV	0.0373	0.015	0.0126
SeqId_12703_6	NEK7	rs142662761	1	198041651	G	A	0.0105	-0.9607	0.0806	1.97e-32	VV	-0.1394	0.0417	0.000815
SeqId_13697_51	GPD1	rs191959947	12	50342586	A	G	0.0112	-0.4163	0.079	1.43e-07	VV	0.0547	0.0977	0.576
SeqId_13697_51	GPD1	rs611042	12	50022438	T	C	0.0909	0.1256	0.0289	1.42e-05	VV	-0.0698	0.0191	0.000251
SeqId_13697_51	GPD1	rs75758664	12	50516196	A	C	0.0285	-0.2158	0.0496	1.37e-05	VV	0.1202	0.0713	0.0917
SeqId_14112_40	RELT	rs56801796	11	73379220	G	A	0.2163	0.154	0.0198	9.55e-15	VV	0.0361	0.01	0.000293
SeqId_15385_116	FABP2	rs112390897	4	119669376	T	C	0.0225	-0.6428	0.0552	5.14e-31	VV	0.0616	0.0504	0.222
SeqId_15385_116	FABP2	rs11727740	4	119096522	C	T	0.2999	0.2152	0.0182	7.3e-32	VV	0.0115	0.0095	0.225
SeqId_15385_116	FABP2	rs62319607	4	119555335	T	A	0.0402	0.2255	0.042	8.37e-08	VV	0.0015	0.0228	0.949
SeqId_15385_116	FABP2	rs80334788	4	119122748	C	A	0.0223	0.3088	0.0565	4.83e-08	VV	0.1134	0.0674	0.0927
SeqId_15385_116	FABP2	rs72910585	4	119182927	A	G	0.1668	-0.7251	0.0207	1e-200	VV	-0.0544	0.0111	8.86e-07
SeqId_15385_116	FABP2	rs4834811	4	119768972	G	A	0.2618	0.2092	0.0187	1e-28	VV	0.015	0.0103	0.143
SeqId_15385_116	FABP2	rs185433580	4	119449037	G	A	0.0344	-0.6251	0.0449	2.02e-43	VV	-0.0404	0.0234	0.0841
SeqId_15385_116	FABP2	rs13117496	4	118828967	T	C	0.072	-0.1817	0.0319	1.24e-08	VV	-0.0046	0.0166	0.781
SeqId_15385_116	FABP2	rs72682845	4	119803099	A	G	0.0223	-0.6218	0.0563	4.31e-28	VV	0.0734	0.047	0.119
SeqId_15385_116	FABP2	rs62328406	4	119290619	T	G	0.0381	0.2025	0.0434	3.06e-06	VV	0.065	0.0322	0.0432
SeqId_15391_114	GAS6	rs7996145	13	113818854	A	G	0.1779	-0.1019	0.0219	3.31e-06	VV	-0.002	0.0105	0.852
SeqId_15391_114	GAS6	rs6602909	13	113849020	C	T	0.3223	-0.4053	0.0172	1.16e-118	VV	0.0327	0.0095	0.000583
SeqId_15391_114	GAS6	rs7400001	13	113802300	T	C	0.2129	-0.14	0.0201	3.41e-12	VV	0.0278	0.0115	0.0157
SeqId_15391_114	GAS6	rs11259841	13	113935750	C	T	0.4781	-0.0799	0.0166	1.43e-06	VV	-0.0003	0.0091	0.975
SeqId_15573_110	NCAN	rs2228603	19	19219115	T	C	0.0811	-0.452	0.0301	3.18e-50	VV	-0.0652	0.0181	0.000315
SeqId_17224_12	OGN	rs12006256	9	92055313	A	G	0.012	0.3936	0.0759	2.21e-07	VV	-0.034	0.0702	0.628
SeqId_17224_12	OGN	rs187535509	9	91990386	A	T	0.0665	0.1964	0.0334	4.28e-09	VV	-0.0355	0.0256	0.165
SeqId_17224_12	OGN	rs145522966	9	92422273	T	C	0.0303	-0.2343	0.0487	1.51e-06	VV	-0.0015	0.0303	0.959
SeqId_17224_12	OGN	rs10046898	9	92176794	T	C	0.3673	0.5088	0.0161	1e-200	VV	-0.0403	0.0099	4.7e-05
SeqId_17224_12	OGN	rs111793708	9	92563322	C	T	0.0439	-0.1854	0.0405	4.7e-06	VV	0.0094	0.0279	0.735
SeqId_17224_12	OGN	rs10821000	9	92677145	G	A	0.274	-0.1519	0.0184	1.54e-16	VV	0.0028	0.0105	0.786
SeqId_17224_12	OGN	rs145891069	9	92741928	C	T	0.0187	-0.2824	0.0612	4.05e-06	VV	0.0253	0.0599	0.673
SeqId_17224_12	OGN	rs16908102	9	92034758	C	T	0.0515	0.3002	0.0377	1.83e-15	VV	0.0101	0.0184	0.581
SeqId_17224_12	OGN	rs79959995	9	92499685	G	C	0.0137	0.3877	0.0708	4.51e-08	VV	0.0685	0.0723	0.343
SeqId_18387_7	ST13	rs138337	22	40835049	G	A	0.4676	0.2825	0.0164	5.46e-65	VV	-0.0268	0.0092	0.00341
SeqId_18875_125	COL2A1	rs61942782	12	48385204	C	G	0.197	-0.1126	0.021	8.67e-08	VV	-0.0071	0.0134	0.593
SeqId_18875_125	COL2A1	rs719008	12	48022269	T	G	0.3907	-0.4497	0.0164	6.96e-158	VV	-0.0334	0.0091	0.000225
SeqId_18875_125	COL2A1	rs75561665	12	48419393	G	A	0.0195	0.2659	0.0601	9.77e-06	VV	0.0238	0.0276	0.389
SeqId_18875_125	COL2A1	rs10747533	12	48256859	C	G	0.2206	-0.1585	0.0197	1.12e-15	VV	-0.0133	0.0103	0.197
SeqId_18922_27	CD68	rs17607	17	7581464	A	G	0.0469	-0.2226	0.0388	1e-08	VV	0.0163	0.0164	0.319
SeqId_18922_27	CD68	rs9901673	17	7580783	A	C	0.1631	0.5876	0.0214	1.51e-158	VV	-0.0479	0.0153	0.00179
SeqId_18922_27	CD68	rs111417555	17	7303370	A	G	0.027	0.2988	0.0511	5.2e-09	VV	-0.0818	0.0327	0.0123
SeqId_18922_27	CD68	rs149538276	17	7996515	T	C	0.0532	0.162	0.0368	1.07e-05	VV	-0.0206	0.0299	0.492
SeqId_18922_27	CD68	rs872345	17	7817540	T	A	0.177	-0.0929	0.0216	1.71e-05	VV	-0.0086	0.0119	0.469
SeqId_19289_29	UROD	rs184848629	1	44892503	A	C	0.021	-0.5567	0.0571	2.68e-22	VV	0.001	0.0331	0.975
SeqId_19289_29	UROD	rs272574	1	44555711	A	G	0.3369	0.1253	0.0175	8.24e-13	VV	0.0026	0.0094	0.783
SeqId_19289_29	UROD	rs141585525	1	44996812	A	G	0.0533	0.2082	0.037	1.99e-08	VV	-0.0058	0.0179	0.747
SeqId_19289_29	UROD	rs142641076	1	44993399	C	G	0.0426	0.1889	0.0409	3.9e-06	VV	-0.0093	0.0251	0.711
SeqId_19289_29	UROD	rs144406908	1	44709483	C	T	0.0123	-0.4222	0.0755	2.31e-08	VV	-0.249	0.0701	0.000378
SeqId_19289_29	UROD	rs57139686	1	44839102	A	G	0.2129	-0.6682	0.0187	1e-200	VV	-0.0277	0.011	0.0119
SeqId_19289_29	UROD	rs72686472	1	45435453	C	A	0.0452	-0.1953	0.0401	1.1e-06	VV	-0.0171	0.0204	0.404
SeqId_19289_29	UROD	rs75219275	1	44879364	C	A	0.0129	0.3207	0.0738	1.4e-05	VV	0.0367	0.0495	0.458
SeqId_19289_29	UROD	rs80147593	1	44634759	C	T	0.0436	-0.5225	0.0395	2.08e-39	VV	-0.0287	0.0345	0.407
SeqId_19289_29	UROD	rs12748035	1	45309586	C	A	0.1582	0.1891	0.0227	9.21e-17	VV	-0.0059	0.0117	0.617
SeqId_19289_29	UROD	rs61789790	1	45233396	T	A	0.1054	0.232	0.0271	1.46e-17	VV	0.0195	0.0158	0.216
SeqId_2474_54	APCS	rs28383573	1	159588882	T	G	0.0988	0.3812	0.0273	1.25e-43	VV	0.0363	0.0127	0.00418
SeqId_2474_54	APCS	rs61823707	1	159587594	A	G	0.0143	-0.4668	0.0705	3.71e-11	VV	0.0494	0.065	0.447
SeqId_2474_54	APCS	rs77672383	1	159608353	T	C	0.0238	-0.9196	0.0534	3.65e-65	VV	-0.0453	0.0249	0.0691
SeqId_2614_28	EFNA4	rs3806256	1	155063135	T	C	0.488	0.1015	0.0166	9.84e-10	VV	-0.0286	0.0091	0.00169
SeqId_2637_77	MRC1	rs149910495	10	17767742	G	A	0.4131	0.1453	0.0168	7.65e-18	VV	0.0073	0.0092	0.427
SeqId_2637_77	MRC1	rs17658718	10	17987657	T	C	0.0365	-0.2467	0.0443	2.61e-08	VV	0.0254	0.0265	0.337
SeqId_2637_77	MRC1	rs35736649	10	17821443	G	A	0.1685	0.5968	0.0212	7.2e-166	VV	0.052	0.013	6.13e-05
SeqId_2637_77	MRC1	rs368650247	10	17775682	T	G	0.0171	-0.3919	0.0636	7.68e-10	VV	-0.03	0.037	0.417
SeqId_2637_77	MRC1	rs75126327	10	18126092	A	C	0.0419	-0.2006	0.0412	1.12e-06	VV	-0.0402	0.0366	0.273
SeqId_2637_77	MRC1	rs370752032	10	17847467	A	G	0.208	0.6993	0.0188	1e-200	VV	0.0591	0.0136	1.46e-05
SeqId_2637_77	MRC1	rs2489197	10	18243549	G	C	0.2631	-0.1036	0.019	4.9e-08	VV	-0.0054	0.0104	0.605
SeqId_2637_77	MRC1	rs72778312	10	17968556	T	C	0.0241	0.4639	0.0536	6.03e-18	VV	0.0653	0.0295	0.027
SeqId_2637_77	MRC1	rs11595540	10	17672006	T	C	0.0214	0.3115	0.0575	6.34e-08	VV	0.0385	0.0553	0.487
SeqId_2637_77	MRC1	rs75699707	10	18070365	A	G	0.0245	0.2438	0.0532	4.73e-06	VV	0.0467	0.0439	0.288
SeqId_2637_77	MRC1	rs147842865	10	17703481	G	C	0.0366	-0.3267	0.0437	8.63e-14	VV	0.0347	0.0227	0.126
SeqId_2637_77	MRC1	rs570439524	10	17797335	G	C	0.0754	0.1839	0.0314	5.12e-09	VV	-0.0373	0.0171	0.0289
SeqId_2637_77	MRC1	rs61843998	10	17745423	T	C	0.432	-0.1616	0.0167	5.47e-22	VV	0.0024	0.0094	0.799
SeqId_2637_77	MRC1	rs117044855	10	17988545	G	A	0.0104	0.4969	0.0812	9.78e-10	VV	0.0323	0.0228	0.158
SeqId_2637_77	MRC1	rs530549597	10	17914744	T	A	0.015	-0.3556	0.0675	1.43e-07	VV	0.0054	0.0255	0.832
SeqId_2637_77	MRC1	rs71497224	10	17849727	C	T	0.2087	0.7001	0.0188	1e-200	VV	0.0614	0.0136	6.41e-06
SeqId_3283_21	TGFBI	rs116728307	5	136323306	T	G	0.0145	-0.3291	0.0701	2.7e-06	VV	-0.0243	0.0485	0.616
SeqId_3283_21	TGFBI	rs180973068	5	136088247	G	A	0.015	-0.2997	0.0687	1.29e-05	VV	-0.0151	0.0327	0.645
SeqId_3283_21	TGFBI	rs115914558	5	136229918	G	T	0.0177	0.3704	0.0623	2.95e-09	VV	-0.0017	0.0532	0.974
SeqId_3283_21	TGFBI	rs116014514	5	136471698	T	C	0.0369	0.2464	0.0443	2.71e-08	VV	0.0192	0.0384	0.618
SeqId_3283_21	TGFBI	rs35901765	5	136025049	T	C	0.4695	-0.6185	0.015	1e-200	VV	-0.0278	0.0092	0.00248
SeqId_3283_21	TGFBI	rs62366014	5	136120949	G	A	0.017	0.3648	0.0648	1.91e-08	VV	0.0538	0.0419	0.2
SeqId_3283_21	TGFBI	rs190897153	5	136493269	A	C	0.0162	-0.3205	0.0656	1.05e-06	VV	-0.1054	0.0516	0.041
SeqId_3283_21	TGFBI	rs79516495	5	136453049	G	A	0.019	0.3858	0.0605	1.91e-10	VV	0.0397	0.029	0.171
SeqId_3283_21	TGFBI	rs74811362	5	136473141	T	C	0.0437	-0.1918	0.0404	2.04e-06	VV	-0.0318	0.017	0.0618
SeqId_3283_21	TGFBI	rs76939116	5	135993742	G	C	0.0308	-0.2449	0.0479	3.31e-07	VV	0.0036	0.0212	0.866
SeqId_3283_21	TGFBI	rs80262950	5	135905426	A	G	0.0209	-0.2521	0.0581	1.45e-05	VV	0.0263	0.0251	0.296
SeqId_3283_21	TGFBI	rs79387372	5	135883202	T	C	0.0255	0.2405	0.0525	4.77e-06	VV	-0.0323	0.0286	0.259
SeqId_3324_51	LY9	rs12405457	1	160789262	G	A	0.2162	0.6047	0.0188	1e-200	VV	0.0359	0.01	0.000348
SeqId_3324_51	LY9	rs78806365	1	161268101	G	A	0.0802	0.1674	0.0303	3.37e-08	VV	0.0456	0.0181	0.0119
SeqId_3324_51	LY9	rs79017888	1	160763426	C	G	0.0236	-0.3184	0.0549	7e-09	VV	-0.0578	0.0235	0.0139
SeqId_3324_51	LY9	rs80242873	1	160744417	T	C	0.028	-0.3128	0.0504	5.71e-10	VV	0.0882	0.0514	0.0863
SeqId_3324_51	LY9	rs183478269	1	161062627	C	G	0.01	0.4507	0.084	8.3e-08	VV	-0.0264	0.0416	0.526
SeqId_3324_51	LY9	rs7527651	1	160956393	G	A	0.2311	-0.1654	0.0197	6.39e-17	VV	-0.0232	0.0099	0.0187
SeqId_3324_51	LY9	rs114499754	1	160683864	A	G	0.0196	-0.2634	0.0599	1.11e-05	VV	-0.0523	0.0686	0.446
SeqId_3324_51	LY9	rs111974651	1	161075873	T	C	0.111	-0.1699	0.0265	1.5e-10	VV	-0.0065	0.0147	0.659
SeqId_3339_33	THBS2	rs7753360	6	168998277	G	T	0.4115	0.0777	0.0169	4.34e-06	VV	-0.0256	0.0091	0.00469
SeqId_3339_33	THBS2	rs9478030	6	169489802	C	T	0.2756	-0.1157	0.0185	4.35e-10	VV	0.0107	0.0105	0.307
SeqId_3339_33	THBS2	rs35239983	6	168901700	A	G	0.1548	0.1412	0.0231	1.02e-09	VV	-0.0115	0.0115	0.314
SeqId_3339_33	THBS2	rs185994983	6	169064979	T	A	0.0155	0.3521	0.0671	1.6e-07	VV	-0.0607	0.0271	0.0251
SeqId_3339_33	THBS2	rs9346611	6	169070944	T	C	0.1758	-0.1666	0.0218	2.54e-14	VV	0.0123	0.0126	0.327
SeqId_3339_33	THBS2	rs73790690	6	169213505	T	C	0.0808	-0.2644	0.0304	3.78e-18	VV	0.0057	0.0194	0.768
SeqId_3339_33	THBS2	rs3883915	6	169191008	G	C	0.1168	-0.2335	0.0256	8.52e-20	VV	0.0023	0.0168	0.889
SeqId_3339_33	THBS2	rs73041834	6	169199608	T	A	0.0892	0.9381	0.0269	1e-200	VV	-0.0492	0.0136	0.000298
SeqId_3339_33	THBS2	rs2181284	6	169158857	T	C	0.0357	-0.3977	0.045	1.21e-18	VV	0.0446	0.0232	0.0544
SeqId_3339_33	THBS2	rs73240180	6	169238758	C	T	0.0212	-0.2719	0.0568	1.72e-06	VV	0.0537	0.0274	0.0497
SeqId_3421_54	TNFSF8	rs3181348	9	114931904	A	G	0.4265	-0.2444	0.0166	1.57e-48	VV	0.0395	0.0091	1.31e-05
SeqId_3421_54	TNFSF8	rs13286744	9	114681947	T	C	0.4404	0.0927	0.0169	4.01e-08	VV	-0.0221	0.0091	0.015
SeqId_4209_60	VTA1	rs74908958	6	142332905	T	C	0.0438	0.2004	0.0399	5.33e-07	VV	0.0432	0.0171	0.0118
SeqId_4209_60	VTA1	rs12189801	6	142320469	C	T	0.1569	-0.25	0.023	2.6e-27	VV	-0.039	0.0128	0.00226
SeqId_4209_60	VTA1	rs62431024	6	141822603	G	C	0.0227	-0.2451	0.0555	1e-05	VV	0.0555	0.0444	0.211
SeqId_4209_60	VTA1	rs6934694	6	142555143	G	A	0.1248	-0.1142	0.025	4.76e-06	VV	-0.0043	0.0157	0.784
SeqId_4209_60	VTA1	rs138775496	6	142261408	A	G	0.0168	0.292	0.0649	6.87e-06	VV	0.0206	0.0299	0.491
SeqId_4209_60	VTA1	rs225628	6	142151799	C	T	0.4743	-0.2664	0.0165	1.19e-57	VV	-0.0184	0.0093	0.0477
SeqId_4220_39	FER	rs71592765	5	108755299	G	C	0.085	0.3679	0.0293	7.39e-36	VV	0.0834	0.0167	6.37e-07
SeqId_4220_39	FER	rs10077180	5	108896511	C	T	0.1002	-0.123	0.0277	9.03e-06	VV	-0.0055	0.018	0.76
SeqId_4220_39	FER	rs75416215	5	109150336	G	A	0.0252	0.2726	0.0525	2.11e-07	VV	0.093	0.0497	0.0612
SeqId_4374_45	GDF15	rs73011462	19	18423325	A	G	0.0333	-0.2095	0.0466	7.17e-06	VV	-0.0177	0.0192	0.356
SeqId_4374_45	GDF15	rs10421536	19	18346153	G	C	0.0836	-0.1696	0.0299	1.47e-08	VV	0.0209	0.015	0.164
SeqId_4374_45	GDF15	rs114248941	19	18612614	C	T	0.0168	-0.4222	0.0634	3.04e-11	VV	-0.0156	0.0319	0.625
SeqId_4374_45	GDF15	rs111615037	19	18459100	A	G	0.0272	0.3694	0.0504	2.56e-13	VV	0.0672	0.0413	0.103
SeqId_4374_45	GDF15	rs76615517	19	18593074	G	A	0.0107	-0.4014	0.081	7.46e-07	VV	0.0205	0.033	0.534
SeqId_4374_45	GDF15	rs8102195	19	18416300	T	C	0.1282	0.2028	0.025	6.65e-16	VV	0.0069	0.0123	0.573
SeqId_4374_45	GDF15	rs17725099	19	18371548	A	G	0.2608	0.6294	0.0173	1e-200	VV	0.0385	0.0104	0.000209
SeqId_4374_45	GDF15	rs62122430	19	18384700	T	A	0.1289	0.3584	0.0244	3.92e-48	VV	0.0094	0.0172	0.584
SeqId_4374_45	GDF15	rs7258697	19	18306344	G	A	0.3008	-0.084	0.0183	4.52e-06	VV	-0.0408	0.0096	2.23e-05
SeqId_4374_45	GDF15	rs144474740	19	18584880	T	C	0.0653	-0.2759	0.0333	1.27e-16	VV	-0.0479	0.0289	0.0976
SeqId_4374_45	GDF15	rs144936362	19	18555261	A	G	0.0279	-0.3275	0.0507	1.13e-10	VV	0.0096	0.0209	0.647
SeqId_4374_45	GDF15	rs388567	19	18067098	T	C	0.0683	0.1527	0.0329	3.61e-06	VV	0.0362	0.0192	0.0598
SeqId_4374_45	GDF15	rs117586381	19	18572885	A	G	0.0137	-0.3916	0.0712	3.86e-08	VV	-0.0327	0.0353	0.354
SeqId_4374_45	GDF15	rs148981676	19	18799394	G	A	0.0218	0.3091	0.0557	3.05e-08	VV	0.0263	0.0408	0.518
SeqId_4407_10	MST1	rs149715204	3	49504286	C	A	0.0236	0.3254	0.0548	3.09e-09	VV	-0.001	0.0312	0.975
SeqId_4407_10	MST1	rs111812549	3	49356967	T	G	0.0164	-0.6844	0.0648	7.15e-26	VV	0.0251	0.0215	0.243
SeqId_4407_10	MST1	rs62262721	3	49731494	C	T	0.0333	0.3686	0.0461	1.5e-15	VV	0.0095	0.0245	0.698
SeqId_4407_10	MST1	rs73074821	3	49524786	G	C	0.0463	0.4045	0.0389	3.35e-25	VV	-0.0168	0.0194	0.386
SeqId_4407_10	MST1	rs2304442	3	49284594	A	T	0.1693	-0.8732	0.0198	1e-200	VV	0.0076	0.0112	0.497
SeqId_4407_10	MST1	rs35756704	3	49448854	A	C	0.0292	0.339	0.0498	1.08e-11	VV	0.0185	0.0255	0.47
SeqId_4407_10	MST1	rs140796186	3	49234974	A	G	0.0147	0.3582	0.0683	1.58e-07	VV	-0.0398	0.0741	0.591
SeqId_4407_10	MST1	rs147026698	3	49783012	T	C	0.0288	-0.647	0.0485	4.67e-40	VV	0.0337	0.0212	0.111
SeqId_4407_10	MST1	rs112269639	3	50148534	A	G	0.0355	0.3884	0.0448	5.01e-18	VV	0.015	0.0337	0.657
SeqId_4407_10	MST1	rs75014815	3	49569595	A	G	0.0123	0.3725	0.076	9.59e-07	VV	-0.0472	0.0531	0.374
SeqId_4407_10	MST1	rs139068998	3	49630587	T	C	0.0171	0.3482	0.0641	5.64e-08	VV	0.0012	0.0289	0.968
SeqId_4407_10	MST1	rs139928512	3	49584716	A	G	0.0162	-0.5868	0.0648	1.68e-19	VV	0.0785	0.0176	7.83e-06
SeqId_4407_10	MST1	rs116656374	3	49375833	T	G	0.0358	0.2592	0.0446	6.52e-09	VV	0.033	0.0361	0.361
SeqId_4407_10	MST1	rs11713251	3	49302574	T	A	0.0119	-0.9578	0.0761	5.83e-36	VV	0.0484	0.058	0.404
SeqId_4407_10	MST1	rs114508808	3	49314794	A	G	0.0174	0.4065	0.0625	8.4e-11	VV	-0.073	0.0382	0.0562
SeqId_4407_10	MST1	rs114953223	3	49242773	G	A	0.0495	-0.7477	0.037	2.08e-88	VV	-0.0323	0.0225	0.152
SeqId_4407_10	MST1	rs75277930	3	49712183	A	G	0.0312	0.339	0.0472	7.35e-13	VV	-0.021	0.0265	0.43
SeqId_4407_10	MST1	rs138074169	3	49953439	T	C	0.0315	0.33	0.0469	2.15e-12	VV	-0.0732	0.029	0.0115
SeqId_4407_10	MST1	rs78501564	3	50030494	T	C	0.0385	0.2726	0.0428	2.03e-10	VV	-0.0609	0.0233	0.00891
SeqId_5256_86	PDE5A	rs186329268	4	119403685	A	G	0.015	-0.3151	0.0686	4.49e-06	VV	-0.0002	0.0366	0.996
SeqId_5256_86	PDE5A	rs77622686	4	119904398	T	G	0.0345	-0.2258	0.0451	5.54e-07	VV	0.0274	0.0361	0.447
SeqId_5256_86	PDE5A	rs183209084	4	119941101	G	T	0.0141	-0.4206	0.0706	2.74e-09	VV	-0.0733	0.0379	0.0529
SeqId_5256_86	PDE5A	rs191096019	4	119713389	G	T	0.0186	-0.4139	0.061	1.25e-11	VV	-0.015	0.0314	0.634
SeqId_5256_86	PDE5A	rs144373808	4	119444264	T	C	0.0182	-0.4088	0.0613	2.76e-11	VV	-0.0409	0.0419	0.33
SeqId_5256_86	PDE5A	rs146746132	4	119652977	G	A	0.0137	-0.3185	0.0709	7.07e-06	VV	-0.044	0.0396	0.266
SeqId_5256_86	PDE5A	rs58583086	4	119635207	A	G	0.3727	0.4567	0.0166	4.82e-159	VV	0.0201	0.0095	0.0336
SeqId_5256_86	PDE5A	rs113570954	4	119409219	A	T	0.0414	-0.2536	0.0416	1.19e-09	VV	-0.0488	0.0304	0.109
SeqId_5272_55	SHC1	rs61751623	1	154965738	G	C	0.0478	-0.2955	0.0391	4.77e-14	VV	-0.0694	0.0176	8.32e-05
SeqId_5900_11	HINT1	rs12332117	5	131157469	T	C	0.2479	0.3142	0.0189	6.87e-61	VV	-0.0471	0.0101	3.41e-06
SeqId_6383_90	TLL1	rs7663466	4	166047892	G	A	0.0994	0.135	0.0278	1.24e-06	VV	-0.041	0.0125	0.00103
SeqId_6383_90	TLL1	rs1903176	4	165742950	A	T	0.3314	-0.099	0.0176	2.05e-08	VV	0.0222	0.0096	0.0208
SeqId_6383_90	TLL1	rs28569800	4	165600507	A	G	0.0891	-0.1462	0.0293	6.25e-07	VV	0.0719	0.0128	1.71e-08
SeqId_6404_20	C1QL1	rs7225162	17	44958892	C	T	0.4766	0.3279	0.016	1.64e-90	VV	-0.0283	0.009	0.00174
SeqId_6404_20	C1QL1	rs74560303	17	44525995	C	T	0.0279	0.2348	0.0504	3.32e-06	VV	0.0007	0.0319	0.983
SeqId_6404_20	C1QL1	rs113170866	17	45063627	G	A	0.1308	-0.2964	0.0245	2.59e-33	VV	0.0307	0.0126	0.0153
SeqId_6404_20	C1QL1	rs76664292	17	45015914	A	C	0.0288	0.2465	0.0498	7.74e-07	VV	-0.0041	0.0287	0.886
SeqId_6414_8	OAF	rs118150081	11	120225304	A	G	0.0189	-0.2914	0.0611	1.91e-06	VV	-0.0237	0.0562	0.674
SeqId_6414_8	OAF	rs2508490	11	120228970	G	A	0.2027	0.7049	0.019	1e-200	VV	-0.0239	0.011	0.0297
SeqId_6414_8	OAF	rs494965	11	120182942	T	C	0.4308	0.2758	0.0166	3.47e-61	VV	-0.0132	0.0091	0.146
SeqId_6414_8	OAF	rs138087539	11	120253917	A	C	0.0314	-0.3034	0.0477	2.16e-10	VV	0.0181	0.0378	0.631
SeqId_6414_8	OAF	rs11217538	11	119848076	T	C	0.0241	0.233	0.0538	1.51e-05	VV	-0.0147	0.027	0.587
SeqId_6414_8	OAF	rs117110285	11	120400916	A	G	0.0132	-0.3313	0.073	5.76e-06	VV	0.0234	0.0268	0.382
SeqId_6414_8	OAF	rs71484158	11	120059052	A	G	0.0162	-0.4749	0.0658	5.66e-13	VV	0.0257	0.0255	0.315
SeqId_6414_8	OAF	rs141626671	11	120239248	T	C	0.0142	-0.4661	0.0692	1.82e-11	VV	0.033	0.0313	0.292
SeqId_6414_8	OAF	rs7395060	11	119832908	G	A	0.47	0.0868	0.0165	1.56e-07	VV	-0.0146	0.0091	0.108
SeqId_6414_8	OAF	rs77239274	11	119922158	T	C	0.0162	0.3594	0.0662	5.73e-08	VV	-0.0321	0.0634	0.613
SeqId_6414_8	OAF	rs118000863	11	120065271	A	G	0.0329	0.2385	0.046	2.21e-07	VV	0.0349	0.0287	0.224
SeqId_6414_8	OAF	rs10892509	11	119993614	C	A	0.1382	0.1489	0.0243	9.42e-10	VV	-0.001	0.0143	0.945
SeqId_7218_87	ATP1B2	rs150438405	17	7539742	C	G	0.0136	0.339	0.0715	2.2e-06	VV	0.0101	0.0648	0.876
SeqId_7218_87	ATP1B2	rs1642762	17	7651454	C	T	0.431	0.4311	0.016	7.68e-152	VV	-0.0387	0.0093	2.91e-05
SeqId_7218_87	ATP1B2	rs117418713	17	7641878	A	G	0.0225	-0.2617	0.0554	2.39e-06	VV	0.0047	0.0254	0.854
SeqId_7218_87	ATP1B2	rs142046629	17	7364662	T	C	0.0595	0.2235	0.0354	2.97e-10	VV	-0.0015	0.0187	0.934
SeqId_7218_87	ATP1B2	rs1614984	17	7668134	A	G	0.4213	-0.2761	0.0167	3.7e-60	VV	-0.0024	0.0091	0.796
SeqId_7218_87	ATP1B2	rs11078681	17	7487376	C	T	0.0273	-0.2978	0.051	5.47e-09	VV	0.0326	0.02	0.102
SeqId_7922_5	ADM	rs1349326	11	10354873	G	A	0.1607	-0.1101	0.0225	1.07e-06	VV	-0.0347	0.0138	0.0119
SeqId_7922_5	ADM	rs2923098	11	10347067	G	T	0.4553	0.0866	0.0167	2.21e-07	VV	0.0543	0.0091	2.06e-09
SeqId_8480_29	EFEMP1	rs12474717	2	55716082	T	G	0.0867	0.1755	0.0293	2.09e-09	VV	-0.0197	0.0172	0.253
SeqId_8480_29	EFEMP1	rs1986260	2	55710731	G	A	0.0521	-0.1866	0.0372	5.46e-07	VV	-0.0194	0.0274	0.479
SeqId_8480_29	EFEMP1	rs3791679	2	55869757	G	A	0.2402	0.4274	0.0189	3.78e-109	VV	-0.0206	0.0108	0.0577
SeqId_8480_29	EFEMP1	rs41393947	2	55784382	A	G	0.1329	-0.3225	0.0243	8.22e-40	VV	0.0497	0.0155	0.00131
SeqId_8900_28	NEO1	rs112515238	15	73336736	T	C	0.0553	0.3323	0.0363	7.05e-20	VV	-0.043	0.0141	0.0023
SeqId_8900_28	NEO1	rs13379875	15	73050440	C	T	0.4111	-0.3523	0.0165	4.35e-98	VV	0.0348	0.0094	0.000221
SeqId_8900_28	NEO1	rs35030417	15	73402448	T	C	0.0292	0.4359	0.0494	1.47e-18	VV	-0.068	0.024	0.00452
SeqId_8900_28	NEO1	rs72737317	15	72720091	T	G	0.0121	0.3287	0.076	1.53e-05	VV	0.0638	0.0302	0.0346
SeqId_8900_28	NEO1	rs74598371	15	72942025	C	T	0.0304	-0.2066	0.0485	2.06e-05	VV	-0.0276	0.0237	0.243
SeqId_8900_28	NEO1	rs75892186	15	72680442	T	A	0.1563	0.108	0.0231	2.93e-06	VV	-0.0149	0.016	0.352
SeqId_9216_100	PLXNB2	rs115923827	22	50297175	A	G	0.0152	0.542	0.0674	9.92e-16	VV	0.0568	0.0599	0.343
SeqId_9216_100	PLXNB2	rs117539518	22	50215757	T	C	0.0143	0.3122	0.0692	6.55e-06	VV	-0.0141	0.0292	0.628
SeqId_9216_100	PLXNB2	rs140375652	22	50499314	T	C	0.0305	0.3813	0.0477	1.55e-15	VV	0.0475	0.0258	0.0651
SeqId_9216_100	PLXNB2	rs142343857	22	50485943	A	G	0.0118	0.3786	0.077	9.01e-07	VV	0.0095	0.0296	0.748
SeqId_9216_100	PLXNB2	rs2232873	22	50486669	A	G	0.0713	-0.2429	0.0324	7.99e-14	VV	-0.0107	0.0133	0.419
SeqId_9216_100	PLXNB2	rs28611220	22	50279968	A	G	0.3937	-0.2853	0.0166	1.31e-64	VV	-0.0268	0.0092	0.00364
SeqId_9216_100	PLXNB2	rs4076566	22	50285045	A	G	0.4022	-0.5264	0.0157	1e-200	VV	-0.0271	0.0093	0.00342
SeqId_9216_100	PLXNB2	rs41282355	22	50581282	C	G	0.0201	0.2821	0.0588	1.62e-06	VV	0.0002	0.0237	0.994
SeqId_9216_100	PLXNB2	rs470120	22	50516206	A	G	0.0901	0.1353	0.029	3.17e-06	VV	0.0141	0.0161	0.382
SeqId_9216_100	PLXNB2	rs73172277	22	50623399	T	C	0.0473	0.2668	0.0391	1.01e-11	VV	0.0422	0.0178	0.0175
SeqId_9216_100	PLXNB2	rs73443957	22	49911867	C	T	0.0782	-0.1429	0.0312	4.71e-06	VV	-0.0156	0.0211	0.461
SeqId_9216_100	PLXNB2	rs738339	22	50192241	T	C	0.4482	-0.2387	0.0165	5.07e-47	VV	-0.0171	0.0091	0.0604
SeqId_9294_45	MFAP2	rs11585710	1	16949728	T	C	0.1753	0.1265	0.0219	7.39e-09	VV	0.0405	0.0113	0.000334
SeqId_9294_45	MFAP2	rs116308950	1	17117119	A	G	0.0368	-0.2466	0.044	2.18e-08	VV	-0.0344	0.0282	0.222
SeqId_9294_45	MFAP2	rs12132949	1	17132831	A	C	0.0849	0.1361	0.0297	4.54e-06	VV	0.004	0.0195	0.839
SeqId_9294_45	MFAP2	rs148112653	1	17072554	G	T	0.0135	-0.4598	0.072	1.8e-10	VV	0.0266	0.08	0.739
SeqId_9294_45	MFAP2	rs761422	1	16975285	G	A	0.4766	0.3919	0.0159	1.42e-128	VV	0.0505	0.0092	4.47e-08
SeqId_9294_45	MFAP2	rs978528	1	17023303	C	T	0.0961	-0.1618	0.0281	9.34e-09	VV	-0.029	0.0136	0.0327

## Sheet: TableS8
Supplementary Table S8. Primary Mendelian randomization results of 115 protein-CMR pairs. Abbreviations: SeqId: sequence identifier; CMR, cardiovascular magnetic resonance; nSNP, the number of instrumental SNPs selected for Mendelian randomization analysis; PVE, proportion of variance of phenotype explained by variants; 95%CI: 95% confidential interval; FDR, false discovery rate. IVW-F, inverse v…
SeqId	Gene	CMR	nSNP	F	PVE	Method	BETA (95% CI)	P	FDR-corrected P	Method	BETA (95% CI)	P	FDR-corrected P	Method	BETA (95% CI)	P	FDR-corrected P
SeqId_10391_1	ANGPTL3	AAo_max_area	2	203.995	0.0536	IVW-F	-0.0691 (-0.1106, -0.0276)	0.0011	0.00167	MR-Egger	-	-	-	Weighted median	-	-	-
SeqId_11196_31	COL6A3	AAo_max_area	5	56.4068	0.0377	IVW-R	-0.1065 (-0.1753, -0.0378)	0.00238	0.00335	MR-Egger	-0.2538 (-0.3896, -0.118)	0.000249	0.00162	Weighted median	-0.1448 (-0.2076, -0.082)	6.22e-06	4.22e-05
SeqId_13388_57	PCSK1	AAo_max_area	16	214.902	0.3233	IVW-R	-0.0364 (-0.0777, 0.0049)	0.0837	0.0892	MR-Egger	-0.0603 (-0.1331, 0.0125)	0.105	0.151	Weighted median	-0.0566 (-0.0798, -0.0335)	1.61e-06	1.71e-05
SeqId_16805_5	PDE5A	AAo_max_area	11	140.805	0.177	IVW-R	0.0499 (0.0263, 0.0736)	3.56e-05	0.000158	MR-Egger	0.0263 (-0.0309, 0.0836)	0.367	0.399	Weighted median	0.0505 (0.0234, 0.0775)	0.000259	0.000489
SeqId_17764_108	RHOC	AAo_max_area	2	102.861	0.0277	IVW-F	-0.1 (-0.1589, -0.0411)	0.000872	0.00144	MR-Egger	-	-	-	Weighted median	-	-	-
SeqId_18386_36	GLRX	AAo_max_area	1	39.8676	0.0055	Ward Ratio	0.3734 (0.241, 0.5059)	3.3e-08	9.47e-07	MR-Egger	-	-	-	Weighted median	-	-	-
SeqId_18819_21	PPIC	AAo_max_area	17	164.81	0.2803	IVW-R	-0.0327 (-0.0706, 0.0051)	0.0899	0.094	MR-Egger	-0.162 (-0.2758, -0.0482)	0.00527	0.0228	Weighted median	-0.049 (-0.0748, -0.0232)	0.000193	0.000407
SeqId_18831_6	LRIG1	AAo_max_area	10	173.882	0.1945	IVW-R	-0.0418 (-0.065, -0.0186)	0.000421	0.00078	MR-Egger	-0.0456 (-0.0859, -0.0052)	0.0268	0.0498	Weighted median	-0.0441 (-0.07, -0.0181)	0.000871	0.0013
SeqId_19161_1	USP15	AAo_max_area	10	213.593	0.2287	IVW-R	0.06 (0.0305, 0.0895)	6.81e-05	0.000218	MR-Egger	0.0715 (0.0162, 0.1268)	0.0112	0.0346	Weighted median	0.0608 (0.0314, 0.0902)	5.13e-05	0.000156
SeqId_2849_49	AIF1	AAo_max_area	5	57.3071	0.0382	IVW-R	-0.0759 (-0.1252, -0.0266)	0.00256	0.00347	MR-Egger	-0.0676 (-0.2148, 0.0796)	0.368	0.399	Weighted median	-0.064 (-0.1278, -0.0003)	0.049	0.0502
SeqId_4125_52	AGER	AAo_max_area	2	199.961	0.0526	IVW-F	-0.0691 (-0.1069, -0.0314)	0.00033	0.000632	MR-Egger	-	-	-	Weighted median	-	-	-
SeqId_4979_34	DPT	AAo_max_area	12	133.5	0.182	IVW-R	-0.037 (-0.0647, -0.0092)	0.00899	0.011	MR-Egger	-0.0893 (-0.137, -0.0416)	0.000245	0.00162	Weighted median	-0.0477 (-0.0775, -0.0179)	0.00168	0.00204
SeqId_5092_51	JAG1	AAo_max_area	2	36.2917	0.01	IVW-F	0.1261 (0.0257, 0.2264)	0.0138	0.0163	MR-Egger	-	-	-	Weighted median	-	-	-
SeqId_5256_86	PDE5A	AAo_max_area	10	117.164	0.1399	IVW-R	0.0497 (0.0228, 0.0765)	0.000288	0.000592	MR-Egger	0.0191 (-0.1134, 0.1516)	0.778	0.778	Weighted median	0.0532 (0.0231, 0.0833)	0.000525	0.000911
SeqId_5483_1	RGMA	AAo_max_area	8	61.5311	0.064	IVW-R	0.0803 (0.0401, 0.1204)	8.97e-05	0.000258	MR-Egger	0.1252 (0.0145, 0.2358)	0.0266	0.0498	Weighted median	0.0936 (0.0418, 0.1454)	0.000401	0.000726
SeqId_7757_5	HLA-DQA2	AAo_max_area	7	319.937	0.2371	IVW-R	0.039 (0.0085, 0.0694)	0.0123	0.0147	MR-Egger	0.074 (0.0154, 0.1326)	0.0133	0.0346	Weighted median	0.0509 (0.0275, 0.0743)	1.97e-05	7.62e-05
SeqId_7999_23	ENTPD1	AAo_max_area	2	161.441	0.0429	IVW-F	-0.0928 (-0.1396, -0.046)	0.0001	0.000268	MR-Egger	-	-	-	Weighted median	-	-	-
SeqId_8480_29	EFEMP1	AAo_max_area	4	197.885	0.0989	IVW-R	0.0533 (0.0092, 0.0973)	0.0178	0.0209	MR-Egger	0.0899 (-0.0784, 0.2582)	0.295	0.384	Weighted median	0.06 (0.0254, 0.0947)	0.000688	0.00112
SeqId_8794_13	DPEP1	AAo_max_area	11	138.995	0.1751	IVW-R	0.0361 (0.0096, 0.0626)	0.00766	0.00948	MR-Egger	0.058 (0.004, 0.1121)	0.0353	0.0574	Weighted median	0.0467 (0.0196, 0.0739)	0.000752	0.00116
SeqId_10391_1	ANGPTL3	AAo_min_area	2	203.995	0.0536	IVW-F	-0.0649 (-0.1061, -0.0237)	0.00202	0.00295	MR-Egger	-	-	-	Weighted median	-	-	-
SeqId_11196_31	COL6A3	AAo_min_area	5	56.4068	0.0377	IVW-R	-0.1011 (-0.1704, -0.0319)	0.00421	0.00538	MR-Egger	-0.2486 (-0.3835, -0.1136)	0.000305	0.00244	Weighted median	-0.1211 (-0.1839, -0.0582)	0.00016	0.000358
SeqId_13388_57	PCSK1	AAo_min_area	16	214.902	0.3233	IVW-R	-0.0374 (-0.08, 0.0051)	0.0849	0.0895	MR-Egger	-0.0617 (-0.1369, 0.0134)	0.107	0.215	Weighted median	-0.0602 (-0.0828, -0.0376)	1.87e-07	4.39e-06
SeqId_16805_5	PDE5A	AAo_min_area	11	140.805	0.177	IVW-R	0.0468 (0.0233, 0.0704)	9.51e-05	0.000266	MR-Egger	0.0194 (-0.0375, 0.0762)	0.504	0.576	Weighted median	0.044 (0.0171, 0.0709)	0.00136	0.00184
SeqId_17764_108	RHOC	AAo_min_area	2	102.861	0.0277	IVW-F	-0.0939 (-0.1524, -0.0355)	0.00165	0.00243	MR-Egger	-	-	-	Weighted median	-	-	-
SeqId_18386_36	GLRX	AAo_min_area	1	39.8676	0.0055	Ward Ratio	0.3871 (0.2555, 0.5187)	8.16e-09	4.69e-07	MR-Egger	-	-	-	Weighted median	-	-	-
SeqId_18819_21	PPIC	AAo_min_area	17	164.81	0.2803	IVW-R	-0.0311 (-0.0711, 0.009)	0.128	0.132	MR-Egger	-0.1682 (-0.2886, -0.0477)	0.0062	0.0248	Weighted median	-0.0475 (-0.0733, -0.0218)	0.0003	0.000555
SeqId_18831_6	LRIG1	AAo_min_area	10	173.882	0.1945	IVW-R	-0.0419 (-0.0643, -0.0196)	0.000234	0.000492	MR-Egger	-0.0428 (-0.0813, -0.0044)	0.029	0.0774	Weighted median	-0.0426 (-0.0683, -0.0168)	0.00121	0.00168
SeqId_19161_1	USP15	AAo_min_area	10	213.593	0.2287	IVW-R	0.0616 (0.0329, 0.0904)	2.61e-05	0.00013	MR-Egger	0.0763 (0.0231, 0.1296)	0.00498	0.0248	Weighted median	0.0555 (0.0262, 0.0848)	0.000206	0.000407
SeqId_2849_49	AIF1	AAo_min_area	5	57.3071	0.0382	IVW-R	-0.0827 (-0.1317, -0.0338)	0.000931	0.00149	MR-Egger	-0.0721 (-0.218, 0.0739)	0.333	0.444	Weighted median	-0.0688 (-0.1319, -0.0057)	0.0326	0.0338
SeqId_3054_3	HP	AAo_min_area	13	259.044	0.3187	IVW-R	0.0361 (0.0103, 0.0619)	0.00604	0.00755	MR-Egger	0.0027 (-0.077, 0.0824)	0.947	0.947	Weighted median	0.024 (-0.0014, 0.0493)	0.0641	0.0641
SeqId_4125_52	AGER	AAo_min_area	2	199.961	0.0526	IVW-F	-0.0719 (-0.1094, -0.0344)	0.000171	0.000393	MR-Egger	-	-	-	Weighted median	-	-	-
SeqId_4979_34	DPT	AAo_min_area	12	133.5	0.182	IVW-R	-0.0415 (-0.0682, -0.0149)	0.00226	0.00325	MR-Egger	-0.0903 (-0.1377, -0.0429)	0.000188	0.00244	Weighted median	-0.0555 (-0.0847, -0.0262)	0.000204	0.000407
SeqId_5092_51	JAG1	AAo_min_area	2	36.2917	0.01	IVW-F	0.1157 (0.016, 0.2153)	0.0229	0.0264	MR-Egger	-	-	-	Weighted median	-	-	-
SeqId_5256_86	PDE5A	AAo_min_area	10	117.164	0.1399	IVW-R	0.0457 (0.019, 0.0724)	0.000789	0.00133	MR-Egger	0.0084 (-0.1233, 0.1401)	0.901	0.947	Weighted median	0.0482 (0.0182, 0.0782)	0.00161	0.00201
SeqId_5483_1	RGMA	AAo_min_area	8	61.5311	0.064	IVW-R	0.0774 (0.0375, 0.1173)	0.000143	0.00035	MR-Egger	0.1254 (0.0155, 0.2353)	0.0253	0.0774	Weighted median	0.0964 (0.0451, 0.1478)	0.000234	0.000452
SeqId_7757_5	HLA-DQA2	AAo_min_area	7	319.937	0.2371	IVW-R	0.0371 (0.0051, 0.0692)	0.0233	0.0265	MR-Egger	0.0687 (0.0042, 0.1332)	0.0369	0.0843	Weighted median	0.048 (0.0247, 0.0714)	5.67e-05	0.000166
SeqId_7905_30	HP	AAo_min_area	10	174.074	0.1947	IVW-R	0.0293 (0.0031, 0.0555)	0.0284	0.0317	MR-Egger	0.0555 (-0.0205, 0.1314)	0.152	0.243	Weighted median	0.0319 (0.0038, 0.0599)	0.0259	0.0272
SeqId_7999_23	ENTPD1	AAo_min_area	2	161.441	0.0429	IVW-F	-0.0929 (-0.1394, -0.0465)	8.81e-05	0.000258	MR-Egger	-	-	-	Weighted median	-	-	-
SeqId_8345_27	GPX7	AAo_min_area	10	154.164	0.1763	IVW-R	-0.0403 (-0.0633, -0.0172)	0.000605	0.00105	MR-Egger	-0.0187 (-0.0605, 0.0231)	0.381	0.469	Weighted median	-0.0347 (-0.0595, -0.0099)	0.00608	0.00689
SeqId_8480_29	EFEMP1	AAo_min_area	4	197.885	0.0989	IVW-R	0.0569 (0.0054, 0.1084)	0.0303	0.0335	MR-Egger	0.1099 (-0.0814, 0.3012)	0.26	0.378	Weighted median	0.0584 (0.0237, 0.0932)	0.000967	0.00139
SeqId_8794_13	DPEP1	AAo_min_area	11	138.995	0.1751	IVW-R	0.0353 (0.0056, 0.065)	0.02	0.0232	MR-Egger	0.0489 (-0.0136, 0.1115)	0.125	0.222	Weighted median	0.0441 (0.017, 0.0712)	0.00144	0.00188
SeqId_11196_31	COL6A3	DAo_max_area	5	56.4068	0.0377	IVW-R	-0.0835 (-0.1288, -0.0382)	0.000301	0.000604	MR-Egger	-0.1475 (-0.265, -0.03)	0.0139	0.0347	Weighted median	-0.0867 (-0.14, -0.0333)	0.00146	0.00188
SeqId_2730_58	MICA	DAo_max_area	12	710.815	0.5423	IVW-R	0.0291 (0.0126, 0.0455)	0.000525	0.000943	MR-Egger	0.025 (-0.0161, 0.0661)	0.234	0.234	Weighted median	0.029 (0.0121, 0.0458)	0.000745	0.00116
SeqId_2982_82	LGALS4	DAo_max_area	7	77.8901	0.0704	IVW-R	-0.0943 (-0.1268, -0.0617)	1.37e-08	5.26e-07	MR-Egger	-0.1161 (-0.2037, -0.0285)	0.00942	0.0347	Weighted median	-0.1071 (-0.1474, -0.0667)	1.95e-07	4.39e-06
SeqId_4220_39	FER	DAo_max_area	3	67.7892	0.0274	IVW-F	0.1232 (0.0717, 0.1746)	2.75e-06	3.96e-05	MR-Egger	0.132 (-0.0646, 0.3287)	0.188	0.234	Weighted median	0.1385 (0.0796, 0.1975)	4.05e-06	3.33e-05
SeqId_8866_53	QPCTL	DAo_max_area	8	136.385	0.1315	IVW-R	0.0533 (0.0295, 0.0771)	1.11e-05	6.71e-05	MR-Egger	0.05 (-0.0017, 0.1017)	0.058	0.0966	Weighted median	0.0552 (0.0289, 0.0814)	3.81e-05	0.00013
SeqId_11196_31	COL6A3	DAo_min_area	5	56.4068	0.0377	IVW-R	-0.086 (-0.1306, -0.0415)	0.000153	0.000366	MR-Egger	-0.1466 (-0.2621, -0.031)	0.0129	0.0517	Weighted median	-0.0904 (-0.143, -0.0378)	0.000753	0.00116
SeqId_2730_58	MICA	DAo_min_area	12	710.815	0.5423	IVW-R	0.0298 (0.0134, 0.0463)	0.000373	0.000702	MR-Egger	0.0255 (-0.0156, 0.0666)	0.224	0.299	Weighted median	0.0271 (0.0105, 0.0437)	0.00142	0.00188
SeqId_2982_82	LGALS4	DAo_min_area	7	77.8901	0.0704	IVW-R	-0.1012 (-0.1332, -0.0692)	5.75e-10	6.61e-08	MR-Egger	-0.1386 (-0.222, -0.0551)	0.00114	0.00911	Weighted median	-0.1066 (-0.1468, -0.0663)	2.07e-07	4.39e-06
SeqId_3054_3	HP	DAo_min_area	13	259.044	0.3187	IVW-R	0.0288 (0.0118, 0.0458)	0.000886	0.00144	MR-Egger	0.0048 (-0.0473, 0.0569)	0.857	0.857	Weighted median	0.0225 (0.0033, 0.0417)	0.0215	0.0228
SeqId_4220_39	FER	DAo_min_area	3	67.7892	0.0274	IVW-F	0.1195 (0.0689, 0.1701)	3.7e-06	4.32e-05	MR-Egger	0.1358 (-0.0317, 0.3032)	0.112	0.22	Weighted median	0.1309 (0.0734, 0.1883)	7.94e-06	4.22e-05
SeqId_6382_17	MANBA	DAo_min_area	5	390.343	0.2131	IVW-R	-0.0278 (-0.046, -0.0097)	0.00266	0.00356	MR-Egger	-0.0339 (-0.0786, 0.0108)	0.138	0.22	Weighted median	-0.026 (-0.046, -0.006)	0.0109	0.012
SeqId_7905_30	HP	DAo_min_area	10	174.074	0.1947	IVW-R	0.0346 (0.0142, 0.055)	0.000887	0.00144	MR-Egger	0.0251 (-0.0356, 0.0859)	0.417	0.476	Weighted median	0.0326 (0.0092, 0.0561)	0.00643	0.00719
SeqId_8866_53	QPCTL	DAo_min_area	8	136.385	0.1315	IVW-R	0.0558 (0.032, 0.0796)	4.31e-06	4.32e-05	MR-Egger	0.0522 (0.0005, 0.104)	0.048	0.128	Weighted median	0.0562 (0.0304, 0.082)	1.94e-05	7.62e-05
SeqId_9288_7	FKBP7	Ecc_AHA_1	5	323.882	0.1835	IVW-R	-0.0687 (-0.0938, -0.0437)	7.67e-08	1.76e-06	MR-Egger	-0.0725 (-0.1288, -0.0162)	0.0117	0.0117	Weighted median	-0.0687 (-0.0952, -0.0422)	3.65e-07	6.2e-06
SeqId_9288_7	FKBP7	Ecc_AHA_10	5	323.882	0.1835	IVW-R	-0.0553 (-0.0887, -0.0219)	0.00116	0.00173	MR-Egger	-0.0968 (-0.1657, -0.0278)	0.00595	0.00595	Weighted median	-0.0618 (-0.0897, -0.034)	1.33e-05	6.26e-05
SeqId_10816_150	PILRA	Ecc_AHA_14	18	286.75	0.4177	IVW-R	-0.034 (-0.0507, -0.0174)	6.08e-05	0.000218	MR-Egger	-0.0418 (-0.1019, 0.0184)	0.173	0.52	Weighted median	-0.0316 (-0.053, -0.0102)	0.00381	0.00437
SeqId_2849_49	AIF1	Ecc_AHA_14	5	57.3071	0.0382	IVW-R	-0.1076 (-0.1594, -0.0557)	4.78e-05	0.000204	MR-Egger	-0.0515 (-0.1858, 0.0828)	0.452	0.679	Weighted median	-0.098 (-0.1606, -0.0354)	0.00214	0.00256
SeqId_6402_8	PILRA	Ecc_AHA_14	10	361.557	0.3342	IVW-R	-0.0332 (-0.0521, -0.0144)	0.000555	0.000982	MR-Egger	-0.0096 (-0.0596, 0.0404)	0.707	0.707	Weighted median	-0.0282 (-0.052, -0.0043)	0.0205	0.0221
SeqId_15462_28	CD8A	Ecc_AHA_2	5	171.855	0.1065	IVW-R	-0.0608 (-0.0921, -0.0295)	0.000139	0.00035	MR-Egger	-0.1215 (-0.2144, -0.0287)	0.0103	0.0103	Weighted median	-0.0638 (-0.0959, -0.0316)	0.000101	0.000246
SeqId_15462_28	CD8A	Ecc_AHA_8	5	171.855	0.1065	IVW-R	-0.0662 (-0.0987, -0.0337)	6.39e-05	0.000218	MR-Egger	-0.0802 (-0.201, 0.0406)	0.193	0.193	Weighted median	-0.068 (-0.1022, -0.0338)	9.61e-05	0.00024
SeqId_15526_33	GSS	Ecc_AHA_8	5	169.292	0.1051	IVW-R	-0.0601 (-0.0911, -0.0291)	0.000143	0.00035	MR-Egger	-0.0742 (-0.1497, 0.0014)	0.0544	0.109	Weighted median	-0.0621 (-0.0947, -0.0296)	0.000183	0.000399
SeqId_15526_33	GSS	Ecc_global	5	169.292	0.1051	IVW-R	-0.0763 (-0.1065, -0.046)	7.76e-07	1.49e-05	MR-Egger	-0.06 (-0.1338, 0.0138)	0.111	0.111	Weighted median	-0.0733 (-0.1052, -0.0413)	6.88e-06	4.22e-05
SeqId_4297_62	SPON1	Ecc_global	9	161.311	0.1677	IVW-R	-0.0589 (-0.0831, -0.0347)	1.85e-06	3.04e-05	MR-Egger	-0.0821 (-0.1235, -0.0407)	0.000102	0.000204	Weighted median	-0.067 (-0.0942, -0.0397)	1.47e-06	1.71e-05
SeqId_8255_34	IRAG1	Ell_1	3	85.3323	0.0343	IVW-F	-0.126 (-0.1848, -0.0671)	2.71e-05	0.00013	MR-Egger	-0.2361 (-0.4729, 0.0008)	0.0508	0.0508	Weighted median	-0.136 (-0.2008, -0.0712)	3.93e-05	0.00013
SeqId_8866_53	QPCTL	Ell_1	8	136.385	0.1315	IVW-R	-0.0779 (-0.1147, -0.041)	3.43e-05	0.000158	MR-Egger	-0.0885 (-0.1681, -0.0088)	0.0296	0.0508	Weighted median	-0.0722 (-0.1064, -0.038)	3.49e-05	0.000129
SeqId_4157_2	F2	Err_AHA_1	1	22.5774	0.0031	Ward Ratio	0.1517 (-0.0315, 0.3348)	0.105	0.108	MR-Egger	-	-	-	Weighted median	-	-	-
SeqId_7060_2	ERO1A	Err_AHA_8	1	21.9816	0.003	Ward Ratio	-0.3029 (-0.5112, -0.0946)	0.00436	0.00551	MR-Egger	-	-	-	Weighted median	-	-	-
SeqId_8866_53	QPCTL	Err_AHA_8	8	136.385	0.1315	IVW-R	0.0812 (0.0458, 0.1166)	6.88e-06	4.95e-05	MR-Egger	0.0932 (0.0168, 0.1695)	0.0167	0.0167	Weighted median	0.0868 (0.0527, 0.1209)	6.05e-07	8.57e-06
SeqId_10816_150	PILRA	Err_AHA_9	18	286.75	0.4177	IVW-R	0.0331 (0.0117, 0.0546)	0.00244	0.00339	MR-Egger	0.003 (-0.0755, 0.0814)	0.941	0.941	Weighted median	0.0307 (0.0067, 0.0547)	0.0122	0.0133
SeqId_11493_169	DYNLL2	Err_AHA_9	5	125.238	0.0799	IVW-R	-0.0797 (-0.1183, -0.0411)	5.14e-05	0.000211	MR-Egger	-0.0526 (-0.1165, 0.0113)	0.107	0.32	Weighted median	-0.0786 (-0.12, -0.0372)	0.0002	0.000407
SeqId_6402_8	PILRA	Err_AHA_9	10	361.557	0.3342	IVW-R	0.0319 (0.0027, 0.0611)	0.0323	0.0354	MR-Egger	-0.0075 (-0.0841, 0.0691)	0.848	0.941	Weighted median	0.0458 (0.0186, 0.073)	0.000966	0.00139
SeqId_8409_3	RSPO2	LAV_max	1	20.214	0.0028	Ward Ratio	-0.4057 (-0.6031, -0.2084)	5.6e-05	0.000215	MR-Egger	-	-	-	Weighted median	-	-	-
SeqId_8866_53	QPCTL	LAV_max	8	136.385	0.1315	IVW-R	0.0617 (0.0329, 0.0904)	2.63e-05	0.00013	MR-Egger	0.0841 (0.0261, 0.1421)	0.00451	0.00451	Weighted median	0.0668 (0.0349, 0.0988)	4.14e-05	0.00013
SeqId_8866_53	QPCTL	LAV_min	8	136.385	0.1315	IVW-R	0.0567 (0.0269, 0.0865)	0.000194	0.000437	MR-Egger	0.0689 (0.0087, 0.129)	0.0249	0.0249	Weighted median	0.0597 (0.0264, 0.093)	0.000442	0.000782
SeqId_4125_52	AGER	LVCO	2	199.961	0.0526	IVW-F	-0.0746 (-0.1112, -0.0379)	6.58e-05	0.000218	MR-Egger	-	-	-	Weighted median	-	-	-
SeqId_5346_24	CPNE1	LVCO	12	240.704	0.2863	IVW-R	0.0229 (0.005, 0.0407)	0.012	0.0145	MR-Egger	0.0271 (-0.0073, 0.0615)	0.123	0.246	Weighted median	0.021 (-0.0007, 0.0427)	0.0578	0.0585
SeqId_8255_34	IRAG1	LVCO	3	85.3323	0.0343	IVW-F	0.1044 (0.0527, 0.1561)	7.45e-05	0.000232	MR-Egger	-0.0164 (-0.2243, 0.1915)	0.877	0.877	Weighted median	0.0961 (0.0397, 0.1525)	0.000836	0.00127
SeqId_12395_86	DARS2	LVEDV	3	117.523	0.0466	IVW-F	-0.0834 (-0.12, -0.0469)	7.77e-06	5.25e-05	MR-Egger	-0.0183 (-0.1334, 0.0969)	0.756	0.756	Weighted median	-0.0794 (-0.1187, -0.0401)	7.6e-05	0.000202
SeqId_7922_5	ADM	LVEDV	2	25.3553	0.007	IVW-F	0.1772 (0.0828, 0.2716)	0.000235	0.000492	MR-Egger	-	-	-	Weighted median	-	-	-
SeqId_9288_7	FKBP7	LVEDV	5	323.882	0.1835	IVW-R	-0.0384 (-0.1026, 0.0257)	0.24	0.24	MR-Egger	-0.1208 (-0.2508, 0.0092)	0.0685	0.137	Weighted median	-0.0516 (-0.0744, -0.0287)	9.39e-06	4.7e-05
SeqId_15526_33	GSS	LVEF	5	169.292	0.1051	IVW-R	0.0787 (0.0405, 0.1169)	5.48e-05	0.000215	MR-Egger	0.1187 (0.0233, 0.2142)	0.0148	0.0148	Weighted median	0.0803 (0.0451, 0.1154)	7.57e-06	4.22e-05
SeqId_2737_22	CCN3	LVEF	2	60.3039	0.0165	IVW-F	0.1634 (0.0818, 0.245)	8.73e-05	0.000258	MR-Egger	-	-	-	Weighted median	-	-	-
SeqId_7922_5	ADM	LVEF	2	25.3553	0.007	IVW-F	-0.1941 (-0.3227, -0.0655)	0.0031	0.004	MR-Egger	-	-	-	Weighted median	-	-	-
SeqId_12395_86	DARS2	LVESV	3	117.523	0.0466	IVW-F	-0.0726 (-0.1121, -0.0332)	0.000305	0.000604	MR-Egger	-0.0088 (-0.1002, 0.0826)	0.85	0.85	Weighted median	-0.0694 (-0.1109, -0.028)	0.00103	0.00146
SeqId_15526_33	GSS	LVESV	5	169.292	0.1051	IVW-R	-0.0595 (-0.0857, -0.0333)	8.52e-06	5.44e-05	MR-Egger	-0.0639 (-0.137, 0.0093)	0.0871	0.116	Weighted median	-0.0566 (-0.0842, -0.0289)	6.09e-05	0.000173
SeqId_2737_22	CCN3	LVESV	2	60.3039	0.0165	IVW-F	-0.1318 (-0.1964, -0.0672)	6.41e-05	0.000218	MR-Egger	-	-	-	Weighted median	-	-	-
SeqId_4297_62	SPON1	LVESV	9	161.311	0.1677	IVW-R	-0.0481 (-0.0691, -0.0272)	6.64e-06	4.95e-05	MR-Egger	-0.058 (-0.0938, -0.0221)	0.00153	0.00613	Weighted median	-0.0517 (-0.0752, -0.0281)	1.68e-05	7.16e-05
SeqId_7922_5	ADM	LVESV	2	25.3553	0.007	IVW-F	0.2024 (0.1006, 0.3041)	9.71e-05	0.000266	MR-Egger	-	-	-	Weighted median	-	-	-
SeqId_9288_7	FKBP7	LVESV	5	323.882	0.1835	IVW-R	-0.0458 (-0.1153, 0.0237)	0.196	0.2	MR-Egger	-0.1359 (-0.2758, 0.0041)	0.057	0.114	Weighted median	-0.056 (-0.0805, -0.0315)	7.4e-06	4.22e-05
SeqId_3340_53	THBS4	LVM	6	183.891	0.1328	IVW-R	-0.0413 (-0.0601, -0.0225)	1.63e-05	9.37e-05	MR-Egger	-0.053 (-0.0873, -0.0187)	0.00248	0.00248	Weighted median	-0.0452 (-0.0657, -0.0247)	1.54e-05	6.9e-05
SeqId_7551_33	LRRC32	LVM	2	26.4069	0.0073	IVW-F	0.141 (0.0643, 0.2177)	0.000315	0.000614	MR-Egger	-	-	-	Weighted median	-	-	-
SeqId_9288_7	FKBP7	LVM	5	323.882	0.1835	IVW-R	-0.0398 (-0.0815, 0.0019)	0.0617	0.0663	MR-Egger	-0.107 (-0.1743, -0.0397)	0.00184	0.00248	Weighted median	-0.0523 (-0.0704, -0.0343)	1.27e-08	1.08e-06
SeqId_9826_135	FHIT	LVM	1	80.2875	0.011	Ward Ratio	-0.0925 (-0.1538, -0.0312)	0.00309	0.004	MR-Egger	-	-	-	Weighted median	-	-	-
SeqId_10940_25	SRL	RVEDV	1	121.604	0.0166	Ward Ratio	-0.1259 (-0.1835, -0.0682)	1.88e-05	0.000103	MR-Egger	-	-	-	Weighted median	-	-	-
SeqId_19289_29	UROD	RVEDV	12	183.232	0.2339	IVW-R	0.03 (0.014, 0.0459)	0.000235	0.000492	MR-Egger	0.0556 (0.0277, 0.0834)	9.33e-05	0.00028	Weighted median	0.0354 (0.0171, 0.0536)	0.000149	0.000342
SeqId_3366_51	ECM1	RVEDV	11	271.966	0.2935	IVW-R	-0.0364 (-0.0603, -0.0125)	0.00284	0.00375	MR-Egger	-0.0283 (-0.1116, 0.055)	0.506	0.506	Weighted median	-0.0395 (-0.0564, -0.0227)	4.31e-06	3.33e-05
SeqId_5491_12	SPOCK2	RVEDV	2	129.319	0.0346	IVW-F	-0.0763 (-0.1167, -0.0359)	0.000212	0.000469	MR-Egger	-	-	-	Weighted median	-	-	-
SeqId_9196_8	LGALS7	RVEDV	1	25.7384	0.0036	Ward Ratio	0.2422 (0.1159, 0.3685)	0.000171	0.000393	MR-Egger	-	-	-	Weighted median	-	-	-
SeqId_9288_7	FKBP7	RVEDV	5	323.882	0.1835	IVW-R	-0.031 (-0.0819, 0.02)	0.234	0.236	MR-Egger	-0.1029 (-0.1991, -0.0067)	0.036	0.054	Weighted median	-0.0364 (-0.0574, -0.0154)	0.000681	0.00112
SeqId_9826_135	FHIT	RVEDV	1	80.2875	0.011	Ward Ratio	-0.1208 (-0.1924, -0.0491)	0.000951	0.0015	MR-Egger	-	-	-	Weighted median	-	-	-
SeqId_15526_33	GSS	RVEF	5	169.292	0.1051	IVW-R	0.0658 (0.0334, 0.0982)	6.83e-05	0.000218	MR-Egger	0.061 (-0.0179, 0.14)	0.13	0.353	Weighted median	0.0678 (0.0339, 0.1017)	8.95e-05	0.00023
SeqId_15596_7	HEXIM1	RVEF	2	74.6196	0.0203	IVW-F	0.1143 (0.0402, 0.1884)	0.00249	0.00341	MR-Egger	-	-	-	Weighted median	-	-	-
SeqId_3186_2	C2	RVEF	8	100.1	0.1	IVW-R	0.0785 (0.0452, 0.1117)	3.78e-06	4.32e-05	MR-Egger	0.0339 (-0.092, 0.1597)	0.598	0.598	Weighted median	0.0878 (0.0459, 0.1297)	3.99e-05	0.00013
SeqId_6414_8	OAF	RVEF	13	182.082	0.2474	IVW-R	0.0398 (0.016, 0.0635)	0.00104	0.00159	MR-Egger	0.0227 (-0.0148, 0.0603)	0.236	0.353	Weighted median	0.0364 (0.012, 0.0608)	0.00344	0.00401
SeqId_3366_51	ECM1	RVESV	11	271.966	0.2935	IVW-R	-0.0395 (-0.0565, -0.0226)	4.88e-06	4.32e-05	MR-Egger	-0.039 (-0.0982, 0.0202)	0.197	0.295	Weighted median	-0.0425 (-0.0603, -0.0246)	3.01e-06	2.84e-05
SeqId_9288_7	FKBP7	RVESV	5	323.882	0.1835	IVW-R	-0.0413 (-0.0803, -0.0022)	0.0384	0.0416	MR-Egger	-0.0979 (-0.1698, -0.0259)	0.00767	0.023	Weighted median	-0.0425 (-0.0634, -0.0217)	6.42e-05	0.000176
SeqId_9297_12	B3GNT8	RVESV	15	124.975	0.2066	IVW-R	-0.0258 (-0.0484, -0.0032)	0.0255	0.0288	MR-Egger	-0.0273 (-0.0826, 0.0281)	0.335	0.335	Weighted median	-0.0372 (-0.0584, -0.016)	0.000585	0.000994
SeqId_9826_135	FHIT	RVESV	1	80.2875	0.011	Ward Ratio	-0.1167 (-0.192, -0.0414)	0.00239	0.00335	MR-Egger	-	-	-	Weighted median	-	-	-
SeqId_17380_2	UBE2K	WT_AHA_15	3	55.6997	0.0227	IVW-F	0.095 (0.0383, 0.1517)	0.00103	0.00159	MR-Egger	0.1057 (-0.2454, 0.4567)	0.555	0.555	Weighted median	0.1005 (0.0363, 0.1648)	0.00217	0.00256
SeqId_6461_54	APOC3	WT_AHA_3	1	48.1183	0.0066	Ward Ratio	0.2288 (0.0967, 0.361)	0.000687	0.00118	MR-Egger	-	-	-	Weighted median	-	-	-
SeqId_3484_60	AGT	WT_AHA_5	6	82.6908	0.0644	IVW-R	0.0687 (0.0337, 0.1037)	0.000121	0.000315	MR-Egger	0.0572 (-0.0357, 0.1501)	0.227	0.227	Weighted median	0.0635 (0.024, 0.1029)	0.00163	0.00201
SeqId_3340_53	THBS4	WT_AHA_6	6	183.891	0.1328	IVW-R	-0.0564 (-0.081, -0.0319)	6.38e-06	4.95e-05	MR-Egger	-0.0479 (-0.0912, -0.0046)	0.0301	0.0301	Weighted median	-0.0476 (-0.0768, -0.0185)	0.00136	0.00184
SeqId_3340_53	THBS4	WT_global	6	183.891	0.1328	IVW-R	-0.0491 (-0.0702, -0.0281)	4.8e-06	4.32e-05	MR-Egger	-0.0408 (-0.0802, -0.0014)	0.0422	0.0845	Weighted median	-0.0483 (-0.0732, -0.0234)	0.000147	0.000342
SeqId_3484_60	AGT	WT_global	6	82.6908	0.0644	IVW-R	0.0566 (0.025, 0.0882)	0.00044	0.000803	MR-Egger	0.074 (-0.0179, 0.1658)	0.115	0.115	Weighted median	0.0552 (0.0211, 0.0894)	0.00152	0.00193

## Sheet: TableS9
Supplementary Table S9. Sensitivity analyses results of 106 protein-CMR pairs. Abbreviations: SeqId: sequence identifier; CMR, cardiovascular magnetic resonance; nSNP, the number of instrumental SNPs selected for Mendelian randomization analysis; Pintercept, P values of intercepts from MR-Egger; snp_r2.exposure, proportion of variance of exposure explained by variants; snp_r2.outcome proportion o…
SeqId	Gene	CMR	nSNP	Pintercept	snp_r2.exposure	snp_r2.outcome	Correct causal direction	PSteiger	Cochran's Q	PCochran's Q	LOO
SeqId_10391_1	ANGPTL3	AAo_max_area	2	-	0.0546	0.000402	TRUE	3.92e-62	-	-	-
SeqId_11196_31	COL6A3	AAo_max_area	5	0.0212	0.0378	0.000803	TRUE	1.17e-37	6.89573	0.142	PASS
SeqId_16805_5	PDE5A	AAo_max_area	11	0.3745	0.175	0.000801	TRUE	9.75e-222	7.00601	0.725	PASS
SeqId_17764_108	RHOC	AAo_max_area	2	-	0.0275	0.000376	TRUE	1.56e-29	-	-	-
SeqId_18386_36	GLRX	AAo_max_area	1	-	0.00556	0.00101	TRUE	0.00106	-	-	-
SeqId_18831_6	LRIG1	AAo_max_area	10	0.816	0.183	0.000757	TRUE	1.74e-235	9.59443	0.384	PASS
SeqId_19161_1	USP15	AAo_max_area	10	0.6213	0.208	0.00165	TRUE	1.41e-260	17.9167	0.0362	PASS
SeqId_2849_49	AIF1	AAo_max_area	5	0.9043	0.0385	0.000461	TRUE	1.09e-41	4.25653	0.372	PASS
SeqId_4125_52	AGER	AAo_max_area	2	-	0.0521	0.000425	TRUE	1.03e-58	-	-	-
SeqId_4979_34	DPT	AAo_max_area	12	0.0141	0.183	0.000857	TRUE	2.3e-233	15.9203	0.144	PASS
SeqId_5092_51	JAG1	AAo_max_area	2	-	0.00988	0.000568	TRUE	7.85e-09	-	-	-
SeqId_5256_86	PDE5A	AAo_max_area	10	0.6443	0.138	0.000593	TRUE	3.97e-171	4.75235	0.855	PASS
SeqId_5483_1	RGMA	AAo_max_area	8	0.3931	0.0638	0.000706	TRUE	2.14e-69	5.62148	0.585	PASS
SeqId_7757_5	HLA-DQA2	AAo_max_area	7	0.1791	0.218	0.000911	TRUE	3.6e-289	13.2778	0.0388	PASS
SeqId_7999_23	ENTPD1	AAo_max_area	2	-	0.0428	0.000655	TRUE	6.65e-45	-	-	-
SeqId_8480_29	EFEMP1	AAo_max_area	4	0.6543	0.0984	0.000559	TRUE	1.44e-116	5.86037	0.119	PASS
SeqId_8794_13	DPEP1	AAo_max_area	11	0.36	0.175	0.000725	TRUE	4.74e-224	12.7034	0.241	PASS
SeqId_10391_1	ANGPTL3	AAo_min_area	2	-	0.0546	0.000354	TRUE	7.87e-63	-	-	-
SeqId_11196_31	COL6A3	AAo_min_area	5	0.0203	0.0378	0.00076	TRUE	5.46e-38	7.09482	0.131	PASS
SeqId_16805_5	PDE5A	AAo_min_area	11	0.2983	0.175	0.000738	TRUE	6.2e-223	6.98318	0.727	PASS
SeqId_17764_108	RHOC	AAo_min_area	2	-	0.0275	0.000331	TRUE	5.54e-30	-	-	-
SeqId_18386_36	GLRX	AAo_min_area	1	-	0.00556	0.0011	TRUE	0.00153	-	-	-
SeqId_18831_6	LRIG1	AAo_min_area	10	0.955	0.183	0.000739	TRUE	7.41e-236	8.76846	0.459	PASS
SeqId_19161_1	USP15	AAo_min_area	10	0.5151	0.208	0.0017	TRUE	7.03e-260	17.2059	0.0456	PASS
SeqId_2849_49	AIF1	AAo_min_area	5	0.8764	0.0385	0.000526	TRUE	4.94e-41	4.25289	0.373	PASS
SeqId_3054_3	HP	AAo_min_area	13	0.3841	0.318	0.00141	TRUE	0	25.9311	0.011	PASS
SeqId_4125_52	AGER	AAo_min_area	2	-	0.0521	0.000466	TRUE	3.35e-58	-	-	-
SeqId_4979_34	DPT	AAo_min_area	12	0.0212	0.183	0.000915	TRUE	2.63e-232	14.9243	0.186	PASS
SeqId_5092_51	JAG1	AAo_min_area	2	-	0.00988	0.0006	TRUE	1.05e-08	-	-	-
SeqId_5256_86	PDE5A	AAo_min_area	10	0.5706	0.138	0.000532	TRUE	2.49e-172	4.78549	0.853	PASS
SeqId_5483_1	RGMA	AAo_min_area	8	0.3583	0.0638	0.000695	TRUE	1.59e-69	6.07163	0.531	PASS
SeqId_7757_5	HLA-DQA2	AAo_min_area	7	0.2716	0.218	0.000925	TRUE	6.68e-289	14.8662	0.0213	PASS
SeqId_7905_30	HP	AAo_min_area	10	0.4695	0.195	0.000625	TRUE	2.95e-257	12.2914	0.197	PASS
SeqId_7999_23	ENTPD1	AAo_min_area	2	-	0.0428	0.000714	TRUE	2.21e-44	-	-	-
SeqId_8345_27	GPX7	AAo_min_area	10	0.2254	0.151	0.000557	TRUE	5.55e-191	4.99019	0.835	PASS
SeqId_8480_29	EFEMP1	AAo_min_area	4	0.5685	0.0984	0.000691	TRUE	1.42e-114	8.10665	0.0439	PASS
SeqId_8794_13	DPEP1	AAo_min_area	11	0.6227	0.175	0.000831	TRUE	4.76e-222	16.1744	0.0947	PASS
SeqId_11196_31	COL6A3	DAo_max_area	5	0.2474	0.0378	0.000591	TRUE	2.11e-39	3.59696	0.463	PASS
SeqId_2730_58	MICA	DAo_max_area	12	0.83	0.531	0.00143	TRUE	0	20.6577	0.0371	PASS
SeqId_2982_82	LGALS4	DAo_max_area	7	0.5974	0.0712	0.00127	TRUE	1.58e-73	5.6252	0.466	PASS
SeqId_4220_39	FER	DAo_max_area	3	0.9213	0.0279	0.00082	TRUE	1.23e-26	-	-	-
SeqId_8866_53	QPCTL	DAo_max_area	8	0.8857	0.131	0.000896	TRUE	5.97e-156	7.09502	0.419	PASS
SeqId_11196_31	COL6A3	DAo_min_area	5	0.266	0.0378	0.000644	TRUE	6.13e-39	3.87347	0.423	PASS
SeqId_2730_58	MICA	DAo_min_area	12	0.8195	0.531	0.00152	TRUE	0	21.3588	0.0298	PASS
SeqId_2982_82	LGALS4	DAo_min_area	7	0.3419	0.0712	0.00147	TRUE	6.85e-72	5.29536	0.507	PASS
SeqId_3054_3	HP	DAo_min_area	13	0.3392	0.318	0.000977	TRUE	0	15.3329	0.224	PASS
SeqId_4220_39	FER	DAo_min_area	3	0.8323	0.0279	0.00078	TRUE	6.87e-27	-	-	-
SeqId_6382_17	MANBA	DAo_min_area	5	0.7713	0.211	0.000351	TRUE	4.8e-291	1.53573	0.82	PASS
SeqId_7905_30	HP	DAo_min_area	10	0.7435	0.195	0.000752	TRUE	1.6e-254	10.1913	0.335	PASS
SeqId_8866_53	QPCTL	DAo_min_area	8	0.8748	0.131	0.000994	TRUE	1.5e-154	7.36835	0.392	PASS
SeqId_9288_7	FKBP7	Ecc_AHA_1	5	0.8825	0.152	0.000981	TRUE	8.07e-185	1.23747	0.872	PASS
SeqId_9288_7	FKBP7	Ecc_AHA_10	5	0.1882	0.152	0.00081	TRUE	1.4e-187	6.84393	0.144	EXCLUDE
SeqId_10816_150	PILRA	Ecc_AHA_14	18	0.7925	0.413	0.000729	TRUE	0	6.17644	0.992	PASS
SeqId_2849_49	AIF1	Ecc_AHA_14	5	0.3749	0.0385	0.000611	TRUE	2.39e-40	2.20186	0.699	PASS
SeqId_6402_8	PILRA	Ecc_AHA_14	10	0.3168	0.302	0.000567	TRUE	0	5.41028	0.797	PASS
SeqId_15462_28	CD8A	Ecc_AHA_2	5	0.1781	0.106	0.000728	TRUE	1.24e-124	4.81429	0.307	PASS
SeqId_15462_28	CD8A	Ecc_AHA_8	5	0.8113	0.106	0.000725	TRUE	1.1e-124	4.43809	0.35	PASS
SeqId_15526_33	GSS	Ecc_AHA_8	5	0.6897	0.107	0.000525	TRUE	2.12e-129	1.66031	0.798	PASS
SeqId_15526_33	GSS	Ecc_global	5	0.6355	0.107	0.000813	TRUE	6.3e-125	0.525472	0.971	PASS
SeqId_4297_62	SPON1	Ecc_global	9	0.1755	0.164	0.000987	TRUE	1.28e-202	7.44304	0.49	PASS
SeqId_8255_34	IRAG1	Ell_1	3	0.3469	0.0342	0.000627	TRUE	4.53e-35	-	-	-
SeqId_8866_53	QPCTL	Ell_1	8	0.7648	0.131	0.00121	TRUE	8.58e-152	10.4466	0.165	PASS
SeqId_7060_2	ERO1A	Err_AHA_8	1	-	0.00308	0.000267	TRUE	0.00273	-	-	-
SeqId_8866_53	QPCTL	Err_AHA_8	8	0.7234	0.131	0.00121	TRUE	5.07e-152	9.40321	0.225	PASS
SeqId_10816_150	PILRA	Err_AHA_9	18	0.4325	0.413	0.00139	TRUE	0	27.5452	0.0505	PASS
SeqId_11493_169	DYNLL2	Err_AHA_9	5	0.297	0.08	0.000627	TRUE	2.3e-91	2.80632	0.591	PASS
SeqId_6402_8	PILRA	Err_AHA_9	10	0.2766	0.302	0.00104	TRUE	0	21.0631	0.0124	PASS
SeqId_8409_3	RSPO2	LAV_max	1	-	0.00277	0.000534	TRUE	0.0241	-	-	-
SeqId_8866_53	QPCTL	LAV_max	8	0.3835	0.131	0.000778	TRUE	5.51e-158	5.68004	0.578	PASS
SeqId_8866_53	QPCTL	LAV_min	8	0.6483	0.131	0.000662	TRUE	1.08e-159	5.76578	0.567	PASS
SeqId_4125_52	AGER	LVCO	2	-	0.0521	0.000518	TRUE	1.02e-57	-	-	-
SeqId_5346_24	CPNE1	LVCO	12	0.7787	0.267	0.000378	TRUE	0	5.22329	0.92	PASS
SeqId_8255_34	IRAG1	LVCO	3	0.2396	0.0342	0.000568	TRUE	1.21e-35	-	-	-
SeqId_12395_86	DARS2	LVEDV	3	0.2188	0.0462	0.000807	TRUE	1.43e-47	-	-	-
SeqId_7922_5	ADM	LVEDV	2	-	0.00701	0.000454	TRUE	1.75e-06	-	-	-
SeqId_15526_33	GSS	LVEF	5	0.3673	0.107	0.000882	TRUE	5.44e-124	5.32924	0.255	PASS
SeqId_2737_22	CCN3	LVEF	2	-	0.0164	0.000548	TRUE	9.42e-16	-	-	-
SeqId_7922_5	ADM	LVEF	2	-	0.00701	0.00029	TRUE	3.27e-07	-	-	-
SeqId_12395_86	DARS2	LVESV	3	0.1294	0.0462	0.000507	TRUE	1.99e-50	-	-	-
SeqId_15526_33	GSS	LVESV	5	0.8981	0.107	0.000778	TRUE	2.27e-125	3.95525	0.412	PASS
SeqId_2737_22	CCN3	LVESV	2	-	0.0164	0.000643	TRUE	3.17e-15	-	-	-
SeqId_4297_62	SPON1	LVESV	9	0.5089	0.164	0.000856	TRUE	1.03e-204	5.82698	0.667	PASS
SeqId_7922_5	ADM	LVESV	2	-	0.00701	0.000514	TRUE	2.93e-06	-	-	-
SeqId_3340_53	THBS4	LVM	6	0.4169	0.132	0.000869	TRUE	5.49e-159	5.6635	0.34	PASS
SeqId_7551_33	LRRC32	LVM	2	-	0.0072	0.000454	TRUE	1.17e-06	-	-	-
SeqId_9826_135	FHIT	LVM	1	-	0.0111	0.00029	TRUE	1.47e-11	-	-	-
SeqId_10940_25	SRL	RVEDV	1	-	0.0167	0.000595	TRUE	7.41e-16	-	-	-
SeqId_19289_29	UROD	RVEDV	12	0.0299	0.204	0.00085	TRUE	8.73e-268	11.5617	0.397	PASS
SeqId_3366_51	ECM1	RVEDV	11	0.8409	0.264	0.00178	TRUE	0	28.5529	0.00147	PASS
SeqId_5491_12	SPOCK2	RVEDV	2	-	0.0349	0.000578	TRUE	2.38e-36	-	-	-
SeqId_9196_8	LGALS7	RVEDV	1	-	0.00358	0.000461	TRUE	0.0033	-	-	-
SeqId_9826_135	FHIT	RVEDV	1	-	0.0111	0.000362	TRUE	4.16e-11	-	-	-
SeqId_15526_33	GSS	RVEF	5	0.8967	0.107	0.000551	TRUE	6.31e-129	1.03663	0.904	PASS
SeqId_15596_7	HEXIM1	RVEF	2	-	0.0202	0.000309	TRUE	9.85e-22	-	-	-
SeqId_3186_2	C2	RVEF	8	0.4714	0.0997	0.000843	TRUE	1.11e-114	4.46864	0.724	PASS
SeqId_6414_8	OAF	RVEF	13	0.2565	0.206	0.000948	TRUE	3.59e-268	15.1165	0.235	PASS
SeqId_3366_51	ECM1	RVESV	11	0.9852	0.264	0.00133	TRUE	0	12.998	0.224	PASS
SeqId_9288_7	FKBP7	RVESV	5	0.0852	0.152	0.00119	TRUE	1.06e-181	17.6867	0.00142	EXCLUDE
SeqId_9297_12	B3GNT8	RVESV	15	0.9532	0.202	0.00105	TRUE	6.97e-261	23.4638	0.0531	PASS
SeqId_9826_135	FHIT	RVESV	1	-	0.0111	0.000306	TRUE	1.87e-11	-	-	-
SeqId_17380_2	UBE2K	WT_AHA_15	3	0.9503	0.0228	0.000453	TRUE	1.61e-23	-	-	-
SeqId_6461_54	APOC3	WT_AHA_3	1	-	0.00665	0.000376	TRUE	1.9e-06	-	-	-
SeqId_3484_60	AGT	WT_AHA_5	6	0.7947	0.0648	0.000609	TRUE	2.13e-72	3.83935	0.573	PASS
SeqId_3340_53	THBS4	WT_AHA_6	6	0.638	0.132	0.000774	TRUE	1.85e-160	3.37377	0.643	PASS
SeqId_3340_53	THBS4	WT_global	6	0.6161	0.132	0.000837	TRUE	1.75e-159	4.77393	0.444	PASS
SeqId_3484_60	AGT	WT_global	6	0.6892	0.0648	0.000613	TRUE	2.32e-72	5.40314	0.369	PASS

[truncated: 30 more sheets: TableS10, TableS11, TableS12, TableS13, TableS14, TableS15, TableS16, TableS17, TableS18, TableS19, TableS20, TableS21, TableS22, TableS23, TableS24, TableS25, TableS26, TableS27, TableS28, TableS29 …]
